# Supplementary material for: Utilization of Targeted RNA-Seq for the Resolution of Variant Pathogenicity and Enhancement of Diagnostic Yield in Dysferlinopathy
Source: J Pers Med. 2023 Mar 13;13(3):520. doi: 10.3390/jpm13030520 (PMC10056012; doi:10.3390/jpm13030520)
Supplement: Supplementary file 1 [file jpm-13-00520-s001.zip]

Archive with 2 entries (2 files):
- Supplementary material and methods.pdf
- Supplementary tables S1-S4.xlsx
