# Supplementary material for: Utilization of Targeted RNA-Seq for the Resolution of Variant Pathogenicity and Enhancement of Diagnostic Yield in Dysferlinopathy
Source: J Pers Med. 2023 Mar 13;13(3):520. doi: 10.3390/jpm13030520 (PMC10056012; doi:10.3390/jpm13030520)
Supplement: Supplementary file 1 [file jpm-13-00520-s001.zip › Supplementary tables S1-S4.xlsx]

## Sheet: Table S1 - RNA-seq genes
Supplementary Table S1: Neuromuscular Disease (NMD) Gene Panel for Targeted RNA-Seq
Ensembl_ID	gene_ID	Associated Disease	Expressed in blood (Y or N)	Expressed in skeletal muscle (Y or N)
ENSG00000143632	ACTA1	Congenital fiber-type disproportion myopathy/Nemaline myopathy (NM)	Y	Y
ENSG00000198125	MB	Myoglobin, glucose, energy metabolism in sk muscle, Compartment Syndrome and Medullomyoblastoma	Y	Y
ENSG00000175084	DES	LGMD2R or LGMD1E	Y	Y
ENSG00000198467	TPM2	Nemaline myopathy	Y	Y
ENSG00000196091	MYBPC1	Distal arthrogryposis type 1	N	Y
ENSG00000022267	FHL1	X-linked myopathy with reducing bodies; Emery-Dreifuss muscular dystrophy; scapuloperoneal myopathy	Y	Y
ENSG00000111245	MYL2	Regulatory light chain of myosin, key component of muscle contraction, congenital myopathy fibre-type disproportion, heavy exression in sk muscle	N	Y
ENSG00000155657	TTN	LGMD2J	N	Y
ENSG00000125414	MYH2	IBM, Myopathy, proximal and opthalmoplegia (MYPOP)	N	Y
ENSG00000092054	MYH7	Laing early-onset distal myopathy; Scapuloperoneal myopathy	N	Y
ENSG00000108515	ENO3	Glycogen Storage Disease Xiii and Lymphocytic Hypophysitis. , high expression in sk muscle	Y	Y
ENSG00000196296	ATP2A1	Brody Myopathy	N	Y
ENSG00000130595	TNNT3	congenital myopathies	Y	Y
ENSG00000105048	TNNT1	Nemaline myopathy	Y	Y
ENSG00000239474	KLHL41	nemaline myopathy (NM)	N	Y
ENSG00000183091	NEB	Nemaline myopathy	N	Y
ENSG00000068976	PYGM	McArdle disease / glycogen storage disease type V	Y	Y
ENSG00000143549	TPM3	Nemaline myopathy	Y	Y
ENSG00000173991	TCAP	LGMD2G	Y	Y
ENSG00000130598	TNNI2	Myopathy and distal arthrogryposis (DA) type 2B	Y	Y
ENSG00000148180	GSN	Amyloidosis, expressed in sk muscle	Y	Y
ENSG00000109846	CRYAB	Myofibrillar myopathy 2	Y	Y
ENSG00000122367	LDB3	Myofibrillar myopathy 4	N	Y
ENSG00000086967	MYBPC2	Arthrogryposis, distal, 1B (DA1B) , Lethal congenital contracture syndrome 4 (LCCS4), extreme sk muscle atrophy, sk muscle isoform of mybpc	N	Y
ENSG00000143318	CASQ1	Myopathy, vacuolar, with CASQ1 aggregates (VMCQA), high expression in sk muscle	N	Y
ENSG00000120729	MYOT	LGMD type 1A; Myofibrillar myopathy 3	N	Y
ENSG00000128591	FLNC	Myofibrillar myopathy 5	N	Y
ENSG00000151729	SLC25A4	Mitochondrial Myopathy	Y	Y
ENSG00000164708	PGAM2	phosphoglycerate mutase deficiency	?	Y
ENSG00000136717	BIN1	Inherited myopathy of Great Danes (IMGD)/ Centronuclear myopathy	Y	Y
ENSG00000134333	LDHA	Glycogen storage disease 11 (GSD11), well expressed in sk muscle, muscle disease	Y	Y
ENSG00000152556	PFKM	Glycogen storage disease 7 (GSD7), muscle abnormality, metabolic, muscle-specific isoform	Y	Y
ENSG00000166710	B2M	Amyloidosis	Y	Y
ENSG00000196218	RYR1	Central core disease; Minicore myopathy with external ophthalmoplegia	N	Y
ENSG00000106211	HSPB1	Charcot-Marie-Tooth Disease	Y	Y
ENSG00000092529	CAPN3	LGMD2A	Y	Y
ENSG00000169714	CNBP	Myotonic Dystrophy 2 and Myotonic Dystrophy; highly overexpressed in sk muscle	Y	Y
ENSG00000079739	PGM1	glycogen storage disease 14; expressed in sk. muscle	Y	Y
ENSG00000165410	CFL2	Nemaline myopathy	N	Y
ENSG00000142173	COL6A2	Ullrich CMD/Bethlem myopathy	Y	Y
ENSG00000036448	MYOM2	Saercomeric Mm-line protein interacts with Titin,	Y	Y
ENSG00000152137	HSPB8	Charcot-Marie-Tooth disease 2L (CMT2L), Neuronopathy, distal hereditary motor, 2A (HMN2A), high expression in sk muscle	N	Y
ENSG00000162688	AGL	glycogen storage disease; heavily expressed in sk muscle	Y	Y
ENSG00000142156	COL6A1	Ullrich CMD/Bethlem myopathy	Y	Y
ENSG00000177469	PTRF	generalized lipodystrophy and muscular dystrophy	Y	Y
ENSG00000116748	AMPD1	AMP deaminase deficiency : skeletal muscle energetic deficiency	N	Y
ENSG00000163359	COL6A3	Ullrich CMD/Bethlem myopathy	N	Y
ENSG00000234745	HLA-B	Dermatomyositis	Y	Y
ENSG00000142798	HSPG2	Schwartz-Jampel syndrome	N	Y
ENSG00000081248	CACNA1S	Hypokalemic periodic paralysis type 1	N	Y
ENSG00000102144	PGK1	Phosphoglycerate kinase 1 deficiency (PGK1D) including myopathy, good expression in sk muscle	Y	Y
ENSG00000135424	ITGA7	Integrin alpha 7-related CMD	Y	Y
ENSG00000163754	GYG1	glycogen storage disease XV, muscle metabolic disease, Skeletal Muscle Atrophy	Y	Y
ENSG00000101439	CST3	Amyloidosis, expressed in sk muscle	Y	Y
ENSG00000178209	PLEC	LGMD2Q; epidermolysis bullosa simplex with muscular dystrophy	Y	Y
ENSG00000054523	KIF1B	Charcot-Marie-Tooth Disease	Y	Y
ENSG00000166147	FBN1	Marfan syndrome	N	Y
ENSG00000206503	HLA-A	Dermatomyositis	Y	Y
ENSG00000165280	VCP	amyotrophic lateral sclerosis ; IBMPFD	Y	Y
ENSG00000177666	PNPLA2	eutral lipid storage disease with myopathy, well expressed in sk muscle	Y	Y
ENSG00000104812	GYS1	Muscle glycogen storage disease 0 (GSD0b), high expression in sk muscle	Y	Y
ENSG00000168477	TNXB	Ehlers-Danlos syndrome	N	Y
ENSG00000111716	LDHB	Lactate dehydrogenase deficiency	Y	Y
ENSG00000108823	SGCA	LGMD2D	N	Y
ENSG00000054654	SYNE2	Emery-Dreifuss Muscular Dystrophy 5, Autosomal Dominant and Emery-Dreifuss Muscular Dystrophy 2, Ad, moderate expression in sk muscle	Y	Y
ENSG00000172037	LAMB2	congenitla myasthenic syndrome; expressed in sk muscle	Y	Y
ENSG00000160789	LMNA	Emery-Dreifuss muscular dystrophy , type 2 (AD); LGMD type 1B; congenital laminopathy (AR)	Y	Y
ENSG00000107537	PHYH	Refsum’s Disease	Y	Y
ENSG00000075785	RAB7A	Charcot-Marie-Tooth Disease	Y	Y
ENSG00000169567	HINT1	Isaac’s Syndrome	Y	Y
ENSG00000152795	HNRNPDL	LGMD1G, expressed in sk muscle	Y	Y
ENSG00000142192	APP	Amyloidosis, expressed in sk muscle	Y	Y
ENSG00000197102	DYNC1H1	Spinal muscular atrophy lower extremity, Charcot-Marie-Tooth disease, axonal, type 20, Mental retardation, autosomal dominant 13	Y	Y
ENSG00000151929	BAG3	Myofibrillar myopathy 6	Y	Y
ENSG00000117054	ACADM	Medium-chain acyl-CoA dehydrogenase (MCAD) deficiency	Y	Y
ENSG00000130985	UBA1	X-linked SMA with arthrogryposis and congenital contractures; Spinal muscular atrophy- X-linked 2	Y	Y
ENSG00000116688	MFN2	Charcot-Marie-Tooth Disease	Y	Y
ENSG00000111046	MYF6	Myopathy, centronuclear, 3 (CNM3), heavily expressed in sk muscle	N	Y
ENSG00000104763	ASAH1	Spinal muscular atrophy with progressive myoclonic epilepsy (SMA-PME)	Y	Y
ENSG00000105993	DNAJB6	LGMD type 1E	Y	Y
ENSG00000173402	DAG1	Primary dystroglycanopathy, LGMD with early onset and intellectual disability	Y	Y
ENSG00000015479	MATR3	Amyotrophic lateral sclerosis 21 (ALS21) including mypathic and dementia features	Y	Y
ENSG00000157119	KLHL40	Nemaline myopathy	N	Y
ENSG00000132155	RAF1	Noonan Syndrome	Y	Y
ENSG00000007314	SCN4A	Paramyotonia congenital; hyperkalemic periodic paralysis; hypokalemic periodic paralysis type 2	N	Y
ENSG00000140374	ETFA	Glutaric aciduria 2A (GA2A), metabolic disease of muscle, high expression in sk muscle	Y	Y
ENSG00000136003	ISCU	GeneCards Summary for ISCU Gene ISCU (Iron-Sulfur Cluster Assembly Enzyme) is a Protein Coding gene. Diseases associated with ISCU include Myopathy With Lactic Acidosis, Hereditary and Myopathy With Deficiency Of Iscu, heavy expression in sk muscle	Y	Y
ENSG00000198947	DMD	Duchenne/Becker's Muscular Dystrophy	N	Y
ENSG00000163069	SGCB	LGMD2E	N	Y
ENSG00000135636	DYSF	Dysferlinopathy (LGMD2B, Miyosi myopathy, DMAT)	Y	Y
ENSG00000102893	PHKB	Glycogen Storage Disease	Y	Y
ENSG00000109099	PMP22	Charcot-Marie-Tooth Disease	Y	Y
ENSG00000136143	SUCLA2	myopathic mitochondrial DNA depletion syndrome, highly expressed in sk muscle	Y	Y
ENSG00000060237	WNK1	Hereditary Sensory and Autonomic Neuropathy Type II	Y	Y
ENSG00000154153	FAM134B	Hereditary Sensory and Autonomic Neuropathy Type II	Y	Y
ENSG00000104936	DMPK	Dystrophia myotonica 1 (DM1), high expression in sk muscle	Y	Y
ENSG00000196569	LAMA2	Congenital merosin deficient muscular dystrophy(MDC1A)	N	Y
ENSG00000111799	COL12A1	Bethlem Myopathy 2 and Ullrich Congenital Muscular Dystrophy 2	N	Y
ENSG00000067177	PHKA1	Glycogen storage disease type IX (GSD IX)	N	Y
ENSG00000171714	ANO5	LGMD2L	N	Y
ENSG00000005893	LAMP2	Danon disease	Y	Y
ENSG00000114480	GBE1	Glycogen Storage Disease Iv and Polyglucosan Body Disease, Adult Form; highly expressed in sk muscle	Y	Y
ENSG00000179295	PTPN11	Noonan Syndrome	Y	Y
ENSG00000170624	SGCD	LGMD2F	N	Y
ENSG00000131018	SYNE1	Emery-Dreifuss muscular dystrophy, type 4	Y	Y
ENSG00000102683	SGCG	LGMD2C	N	Y
ENSG00000105379	ETFB	Glutaric aciduria 2B (GA2B), abundant in sk muscle	Y	Y
ENSG00000104419	NDRG1	Charcot-Marie-Tooth Disease	Y	Y
ENSG00000167323	STIM1	mediates calcium influx and balance, Immunodeficiency 10 and Myopathy, Tubular Aggregate, 1., good expression in sk muscle	Y	Y
ENSG00000134324	LPIN1	metabolic syndrome, type 2 diabetes, and autosomal recessive acute recurrent myoglobinuria (ARARM)	Y	Y
ENSG00000109063	MYH3	Arthrogryposis Multiplex Congenita	N	Y
ENSG00000171503	ETFDH	Glutaric aciduria 2C (GA2C), Multiple Acyl-CoA Dehydrogenation Deficiency, mitochondrial electron transfer component, metabolic, expressed in sk muscle	Y	Y
ENSG00000133020	MYH8	Arthrogryposis Multiplex Congenita	N	Y
ENSG00000079805	DNM2	Centronuclear myopathy	Y	Y
ENSG00000211592	IGKC	Acquired Amyloidosis, expressed in sk muscle	N	Y
ENSG00000122971	ACADS	Acyl-CoA dehydrogenase short-chain deficiency (ACADSD), acute acidosis and muscle weakness, myopathy, high expression in sk muscle	Y	Y
ENSG00000182533	CAV3	LGMD1C	N	Y
ENSG00000170876	TMEM43	Emery-Dreifuss muscular dystrophy 7	Y	Y
ENSG00000197912	SPG7	spastic paraplegia Type 7	Y	Y
ENSG00000100836	PABPN1	OPMD- oculopharyngeal muscular dystrophy	Y	Y
ENSG00000143337	TOR1AIP1	include Muscular Dystrophy With Progressive Weakness, Distal Contractures And Rigid Spine	Y	Y
ENSG00000184640	SEPT9	Brachial Plexopathy	Y	Y
ENSG00000120708	TGFBI	Corneal dystrophies, amyloidosis	Y	Y
ENSG00000170175	CHRNB1	CHRNB1	Y	Y
ENSG00000124164	VAPB	Spinal Muscular Atrophy, Late-Onset, Finkel Type and Amyotrophic Lateral Sclerosis 8, moderatel expression in sk muscle	Y	Y
ENSG00000105357	MYH14	Peripheral neuropathy, myopathy, hoarseness, and hearing loss (PNMHH) , high expression in sk muscle	N	Y
ENSG00000100241	SBF1	Charcot-Marie-Tooth Disease	Y	Y
ENSG00000198836	OPA1	Behr syndrome (BEHRS): muscle ataxia, Dominant optic atrophy plus syndrome (DOA+), Mitochondrial DNA depletion syndrome 14 in sk muscle, Optic atrophy 1 (OPA1), expressed in sk muscle	Y	Y
ENSG00000138078	PREPL	Hypotonia-Cystinuria Syndrome and Hypotonia; muscle mitochondrial dysfucntion; heavily expressed in sk muscle	Y	Y
ENSG00000085998	POMGNT1	Walker–Warburg syndrome; MEB disease	Y	Y
ENSG00000162430	SEPN1	RSMD1, MmD, CFTD, MB-DRM	Y	Y
ENSG00000065154	OAT	Gyrate atrophy of the choroid and retina	Y	Y
ENSG00000151835	SACS	Autosomal Recessive Spastic Ataxia of Charlevoix-Saguenay	N	Y
ENSG00000188037	CLCN1	Myotonia congenita	N	Y
ENSG00000171867	PRNP	Amyloidosis, Spongiform encephalopathy, muscle rigidity phenotypes, expressed in sk muscle	N	Y
ENSG00000116001	TIA1	Welander Distal Myopathy and Natural Killer Cell Leukemia; low expression in sk muscle	Y	Y
ENSG00000115904	SOS1	Noonan Syndrome	Y	Y
ENSG00000169083	AR	Joubert syndrome	N	Y
ENSG00000144061	NPHP1	Joubert syndrome	N	Y
ENSG00000072163	LIMS2	Limb-girdle muscular dystrophy 2W (LGMD2W); but low expression in sk muscle	Y	Y
ENSG00000102119	EMD	EDMD	Y	Y
ENSG00000138777	PPA2	Phosphatase an important regulator of dynamic muscle PTM-activity, moderate expression in sk muscle	Y	Y
ENSG00000165917	RAPSN	congenital myasthenic syndrome; multiple pterygium syndrome	N	Y
ENSG00000189067	LITAF	Charcot-Marie-Tooth Disease	Y	Y
ENSG00000171298	GAA	Pompe disease (Glycogen storage disease type II)	Y	Y
ENSG00000124788	ATXN1	Spinocerebellar Ataxia	Y	Y
ENSG00000122591	FAM126A	Congenital Hypomyelinating neuropathy	N	Y
ENSG00000165029	ABCA1	Alphalipoproteinemia: Tangier’s Disease, expressed in sk muscle	Y	Y
ENSG00000148290	SURF1	Leigh Syndrome	Y	Y
ENSG00000140521	POLG	Prrogressive external optahlmoplegia	Y	Y
ENSG00000156709	AIFM1	Axonal Motor-Sensory Neuropathy with Deafness and Mental Retardation	Y	Y
ENSG00000106105	GARS	Charcot-Marie-Tooth Disease	Y	Y
ENSG00000064419	TNPO3	LGMD 1F	Y	Y
ENSG00000178537	SLC25A20	Carnitine-acylcarnitine translocase deficiency includes sk muscle damage, expressed well in sk muscle	Y	Y
ENSG00000000419	DPM1	Congenital disorder of glycosylation type Ie	Y	Y
ENSG00000048392	RRM2B	Mitochondrial DNA depletion syndrome 8A, 8B, Progressive external ophthalmoplegia with mitochondrial DNA deletions, high expression in sk muscle	Y	Y
ENSG00000171109	MFN1	Charcot-Marie-Tooth Disease	Y	Y
ENSG00000138435	CHRNA1	Myasthenic Syndrome, Congenital; multiple pterygium syndrome	N	Y
ENSG00000133424	LARGE1 (LARGE)	MDC1D; Walker–Warburg syndrome; MEB disease	N	Y
ENSG00000014919	COX15	component of mitochondrial respiratory chain, moderate expression in sk muscle	Y	Y
ENSG00000276045	ORAI1	Myopathy, tubular aggregate, 2 (TAM2) , Immunodeficiency 9 (IMD9)	Y	Y
ENSG00000104133	SPG11	spastic paraplegia Type 11	Y	Y
ENSG00000166548	TK2	Mitochondrial DNA depletion syndrome 2 (MTDPS2), myopathic forms, moderate to low expression in sk muscle	Y	Y
ENSG00000101596	SMCHD1	Facioscapulohumeral Muscular Dystrophy	Y	Y
ENSG00000163719	MTMR14	centronuclear myopathy	Y	Y
ENSG00000134684	YARS	Myopathy with lactic acidosis and sideroblastic anemia 2 (MLASA2), Mitochondrial myopathy, moderately low expression in sk muscle	Y	Y
ENSG00000198380	GFPT1	selectively and heavily expressed in sk muscle; Myasthenia, Congenital, 12, With Tubular Aggregates and Congenital Myasthenic Syndromes With Glycosylation Defect.	N	Y
ENSG00000133812	SBF2	Charcot-Marie-Tooth Disease	Y	Y
ENSG00000135902	CHRND	congenital myasthenic syndrome; multiple pterygium syndrome	N	Y
ENSG00000080815	PSEN1	Amyloidosis, Alzheimer's, Frontotemporal dementia (FTD), expressed in sk muscle	Y	Y
ENSG00000044446	PHKA2	Glycogen Storage Disease	Y	Y
ENSG00000185963	BICD2	Autosomal dominant congenital spinal muscular atrophy (DCSMA)	Y	Y
ENSG00000070061	IKBKAP	Familial Dysautonomia	N	Y
ENSG00000206561	COLQ	congenital myasthenic syndrome	Y	Y
ENSG00000147224	PRPS1	Charcot-Marie-Tooth Disease	Y	Y
ENSG00000100288	CHKB	Mitochondrial CMD (congenital megaconial type muscular dystrophy	Y	Y
ENSG00000102125	TAZ	associated skeletal myopathy, Barth Syndrome, moderate expression in sk muscle.	Y	Y
ENSG00000149311	ATM	Ataxia Talengiectasia	Y	Y
ENSG00000130714	POMT1	LGMD2K; Walker–Warburg syndrome; CMD with intellectual disability and microcephaly	N	Y
ENSG00000177000	MTHFR	Lyme Neuropathy	Y	Y
ENSG00000171680	PLEKHG5	Distal spinal muscular atrophy (aka: distal hereditary motor neuropathies-dHMN)	N	Y
ENSG00000119392	GLE1	Lethal arthrogryposis with anterior horn cell disease; Lethal congenital contracture syndrome 1	Y	Y
ENSG00000146282	RARS2	Pontocerebellar hypoplasia	Y	Y
ENSG00000121957	GPSM2	Chudley Syndrome	N	Y
ENSG00000168000	BSCL2	congenital generalized lipodystrophy type 2 or Berardinelli-Seip syndrome	N	Y
ENSG00000184584	TMEM173	STING-associated vasculopathy with onset in infancy (SAVI) with myositis	Y	Y
ENSG00000173085	COQ2	Multiple system atrophy	Y	Y
ENSG00000173432	SAA1	Amyloidosis	N	Y
ENSG00000120725	SIL1	Marinesco-Sjogren syndrome causing myopathy and ataxia	Y	Y
ENSG00000115170	ACVR1	Fibrodysplasia ossificans progressiva (FOP)	Y	Y
ENSG00000157184	CPT2	muscle pain and weakness, low blood sugar (hypoglycemia), and low levels of the products of fat breakdown (hypoketosis)	Y	Y
ENSG00000139132	FGD4	Charcot-Marie-Tooth Disease	Y	Y
ENSG00000174684	B3GNT1	Walker-Warburg syndrome	N	Y
ENSG00000143801	PSEN2	Amyloidosis, Alzheimer's, Frontotemporal dementia (FTD), expressed in sk muscle	Y	Y
ENSG00000011198	ABHD5	Chanarin-Dorfman Syndrome and Neutral Lipid Storage Disease; myopathy	Y	Y
ENSG00000090054	SPTLC1	Hereditary Sensory and Autonomic Neuropathy Type IA	Y	Y
ENSG00000125741	OPA3	3-methylglutaconic aciduria 3 (MGA3), Optic atrophy 3 (OPA3)	Y	Y
ENSG00000110090	CPT1A	Carnitine Palmityl Transferase I Deficiency	Y	Y
ENSG00000162885	B3GALNT2	Walker–Warburg syndrome; Muscle-eye-brain disease (MEB)	N	Y
ENSG00000165996	PTPLA / HACD1	v low expression in sk muscle, Congenital Fiber-Type Disproportion and Myopathy, Congenital, With Fiber-Type Disproportion	N	Y
ENSG00000198642	KLHL9	Klhl9-Related Childhood-Onset Distal Myopathy ; low expression in sk muscle	Y	Y
ENSG00000139116	KIF21A	Congenital Fibrosis of the Extraocular Muscles	N	Y
ENSG00000204842	ATXN2	Spinocerebellar ataxia type 2 (SCA2)	Y	Y
ENSG00000133805	AMPD3	Rhabdomyolysis, muscular hypotonia, Adenosine monophosphate deaminase deficiency erythrocyte type (AMPDDE) [MIM:612874], well expressed in sk muscle	Y	Y
ENSG00000130816	DNMT1	Hereditary Sensory and Autonomic Neuropathy Type I	Y	Y
ENSG00000160131	VMA21	Myopathy, X-linked, with excessive autophagy (MEAX), low to moderate expression in sk muscle	Y	Y
ENSG00000188157	AGRN	Myasthenic syndrome, congenital, 8 (CMS8)	N	Y
ENSG00000144647	POMGNT2	Muscular dystrophy-dystroglycanopathy (congenital with brain and eye anomalies, type A, 8	N	Y
ENSG00000109536	FRG1	Facioscapulohumeral muscular dystrophy	Y	Y
ENSG00000140199	SLC12A6	Andermann Syndrome, expressed in sk muscle	Y	Y
ENSG00000119401	TRIM32	LGMD2H	N	Y
ENSG00000087053	MTMR2	Charcot-Marie-Tooth Disease	Y	Y
ENSG00000123700	KCNJ2	Andersen Disease/Syndrome, lower expression in sk muscle	Y	Y
ENSG00000165060	FXN	Friedreich’s Ataxia	Y	Y
ENSG00000197375	SLC22A5	Systemic primary carnitine deficiency (CDSP) with late onset skeletal myopathy	Y	Y
ENSG00000196811	CHRNG	pterygium; multiple pterygium syndrome	N	Y
ENSG00000135541	AHI1	Joubert syndrome	N	Y
ENSG00000101986	ABCD1	Adrenoleukodystrophy, expressed in sk muscle	Y	Y
ENSG00000159921	GNE	Hereditary Inclusion Body Myopathy (HIBM)	Y	Y
ENSG00000175920	DOK7	congenitla myasthenic syndrome	N	Y
ENSG00000109689	STIM2	Myopathy, Tubular Aggregate, 1, relatively low expression in sk muscle	Y	Y
ENSG00000106692	FKTN	LGMD2M; Fukuyama congenital muscular dystrophy	N	Y
ENSG00000171100	MTM1	XLMTM, Centronuclear/Myotubular myopathy	Y	Y
ENSG00000107371	EXOSC3	Pontocerebellar hypoplasia	Y	Y
ENSG00000112367	FIG4	Charcot-Marie-Tooth Disease	Y	Y
ENSG00000140650	PMM2	Congenital Disorder Of Glycosylation; hypotonia	Y	Y
ENSG00000170892	TSEN34	Pontocerebellar hypoplasia	Y	Y
ENSG00000105329	TGFB1	Camurati-Engelmann disease (CAEND), muscle weakness, amyloidosis	Y	Y
ENSG00000179085	DPM3	CMD with intellectual disability and severe epilepsy	Y	Y
ENSG00000009830	POMT2	LGMD2N; Walker–Warburg syndrome; CMD with intellectual disability and microcephaly	N	Y
ENSG00000139131	YARS2	Myopathy with lactic acidosis and sideroblastic anemia 2 (MLASA2), Mitochondrial myopathy, moderately low expression in sk muscle	Y	Y
ENSG00000181027	FKRP	LGMD2I; Walker–Warburg syndrome; CMD with/without intellectual disability and microcephaly	Y	Y
ENSG00000138379	MSTN	Muscle Hypertrophy and Myostatin-Related Muscle Hypertrophy	N	Y
ENSG00000046651	OFD1	Joubert syndrome	Y	Y
ENSG00000134569	LRP4	moderately low expression in sk muscle, Myasthenic syndrome, congenital, 17 (CMS17), Myasthenic syndrome, congenital, 17 (CMS17), Cenani-Lenz syndactyly syndrome (CLSS)	N	Y
ENSG00000156873	PHKG2	Glycogen Storage Disease	Y	Y
ENSG00000143622	RIT1	Noonan Syndrome	Y	Y
ENSG00000173540	GMPPB	Muscular dystrophy-dystroglycanopathy (LGMD), type C; Walker–Warburg syndrome	N	Y
ENSG00000119523	ALG2	Congenital disorder of glycosylation 1I (CDG1I), Myasthenic syndrome, congenital, 14 (CMS14) [MIM:616228], moderate to low expression in sk muscle	Y	Y
ENSG00000148384	INPP5E	Joubert syndrome	Y	Y
ENSG00000006530	AGK	Cataract, skeletal myopathy, moderate expression in sk muscle	Y	Y
ENSG00000132740	IGHMBP2	Spinal muscular atrophy with respiratory distress 1 (SMARD)	Y	Y
ENSG00000136908	DPM2	CMD with intellectual disability and severe epilepsy	Y	Y
ENSG00000145794	MEGF10	Early onset myopathy areflexia, respiratory distress,dysphagia	N	Y
ENSG00000106080	FKBP14	Ehlers-Danlos syndrome, progressive myopathy, v low sk muscle expression	N	Y
ENSG00000118600	TMEM5	Walker–Warburg syndrome; MEB disease	N	Y
ENSG00000109618	SEPSECS	Pontocerebellar hypoplasia	N	Y
ENSG00000048342	CC2D2A	Joubert syndrome	N	Y
ENSG00000154743	TSEN2	Pontocerebellar hypoplasia	N	Y
ENSG00000198707	CEP290	Joubert syndrome	N	Y
ENSG00000172269	DPAGT1	Congenital disorder of glycosylation 1J (CDG1J), Myasthenic syndrome, congenital, 13 (CMS13) including muscle weakness, fatigue, neuromuscular trasnmission problem, low expression in sk muscle	Y	Y
ENSG00000256525	POLG2	Prrogressive external optahlmoplegia	Y	Y
ENSG00000112357	PEX7	Refsum’s Disease	N	Y
ENSG00000107815	TWNK (C10orf2)	Mitochondrial Dna Depletion Syndrome 7 and Progressive External Ophthalmoplegia With Mitochondrial Dna Deletions, Autosomal Dominant 3, moderate expression in sk muscle	N	Y
ENSG00000187049	TMEM216	Joubert syndrome	Y	Y
ENSG00000182173	TSEN54	Pontocerebellar hypoplasia	Y	Y
ENSG00000104381	GDAP1	Charcot-Marie-Tooth Disease	N	Y
ENSG00000100749	VRK1	Spinal muscular atrophy with pontocerebellar hypoplasia; pontocerebellar hypoplasia type 1 (Norman disease)	Y	Y
ENSG00000006788	MYH13	Arthrogryposis Multiplex Congenita	N	Y
ENSG00000018236	CNTN1	Compton-North congenital myopathy	N	Y
ENSG00000172062	SMN1	moderately expressed in sk muscle, Spinal muscular atrophy 1-4	N	Y
ENSG00000169379	ARL13B	Joubert syndrome	N	Y
ENSG00000144681	STAC	Native american myopathy	N	Y
ENSG00000234438	KBTBD13	Nemaline myopathy	N	Y
ENSG00000205571	SMN2	infantile spinal muscular atrophy (Werdnig-Hoffmann disease)	N	Y
ENSG00000103494	RPGRIP1L	Joubert syndrome	N	Y
ENSG00000164953	TMEM67	Joubert syndrome	N	Y
ENSG00000214960	ISPD	Congenital muscular dystrophy-dystroglycanopathy with brain and eye anomalies type A7	N	Y
ENSG00000030304	MUSK	congenital myasthenic syndrome	N	Y
ENSG00000198400	NTRK1	Congenital insensitivity to pain and anhidrosis	N	Y
ENSG00000108556	CHRNE	congenital myasthenic syndrome	Y	Y
ENSG00000185900	POMK	Muscular dystrophy-dystroglycanopathy congenital with brain and eye anomalies A12 (MDDGA12), Walker-Warburg syndrome, Muscular dystrophy-dystroglycanopathy limb-girdle C12 (MDDGC12), expressed in sk muscle	N	Y
ENSG00000185960	SHOX	Turner syndrome	Y	Y
ENSG00000111199	TRPV4	Scapuloperoneal spinal muscular atrophy	N	Y
Median TPM cutoff ≥ 1 in GTEx
Y: Yes
N: No

## Sheet: Table S2 - RNA-Seq data
Supplementary Table S2: RNA-Seq results
Patient ID	DYSF Variants reported from initial DNA-Seq (numbering based on NM_003494)	RNA change from RNAseq (numbering based on NM_003494 for DYSF; if variant is in another gene than gene symbol is listed)	Predicted Protein Change	Zygosity in DNA and/or RNA	AEI ratios		RNAseq results
					Ref	Alt	Splicing or deletion events	Phasing determined by AEI ratios	New variant identified
JF362 # (LOVD00222075)	c.5979dupA	r.5979dupA	p.Glu1994ArgfsX3	Heterozygote	0.63	0.37	Normal	unable to determine	NA
		r.89_236del	p.Val31SerfsX71	Heterozygote	0.63	0.37	RNAseq showed the skipping of DYSF exons 2 and 3 that leads to a frameshift	unable to determine	chr2:71,706,517-71,710,050 heterozygous DYSF exon 2-3 deletion identified by CNV analysis
JF203	c.5698_5699delAG	r.5698_5699delAG	p.Ser1900GlnfsX14	Heterozygote	0.54	0.46	Normal	unable to determine	NA
		r.237_342del	p.Phe80ProfsX36	Heterozygote	0.68	0.32	RNAseq showed the skipping of DYSF exon 4 that leads to a frameshift	unable to determine	chr2:71,730,185-71,731,686 heterozygous DYSF exon 4 deletion identified by CNV analysis
JF277	c.1053+1G>A	r.938_1053del	p.Arg313ProfsX8	Heterozygote	0.78	0.05	RNAseq showed skipping of exon 11 that leads to a frameshift	in trans with DYSF exon 25-29 deletion	NA
		r.937_938ins130	p.His314GlufsX9			0.1	RNAseq showed abberrant splicing due to the use of alternative acceptor and donor sites which leads to the extension of DYSF exons 10 and 11 that leads to a frameshift		NA
		r.855_1053del	p.Val286_Pro351del			0.07	RNAseq showed skipping of DYSF exons 9, 10, and 11 together that leads to an inframe deletion of 66 amino acids		NA
		r.2512_3174del	p.Tyr838_Arg1058del	Heterozygote	0.25	0.75	RNAseq showed the skipping of DYSF exons 25 to 29 that leads to an inframe deletion	in trans with c.1053+1G>A	Chr2:71,795,161-71,797,811 heterozygous DYSF exon 25-29 deletion identified by CNV analysis
JF368	c.3051dupC	r.3051dupC	p.Ile1018HisfsX14	Heterozygote	0.86	0.14	Normal	in trans with DYSF exon 34 deletion	NA
		r.3703_3843del	p.Gly1235_Lys1281del	Heterozygote	0.27	0.73	RNAseq showed the skipping of DYSF exon 34 which leads to an inframe deletion	in trans with c.3051dupC	chr2:71,826,779-71,828,122 heterozygous DYSF exon 34 deletion identified by CNV analysis
JF174# (LOVD00220730)	c.1834C>T	r.1834C>T	p.Gln612X	Heterozygote	0.67	0.33	Normal	unable to determine	NA
		r.5768_5926del	p.Ser1924GlnfsX13	Heterozygote	0.4	0.46	RNAseq showed skipping of DYSF exon 52 that leads to a frameshift	unable to determine	Chr2:71,906,136-71,906,415 heterozygous DYSF Exon 52 deletion identified by CNV analysis
		r.5768_6056del	p.Ser1924AlafsX16			0.13	RNAseq showed skipping of both DYSF exons 52 and 53 that leads to a frameshift
JF246# (LOVD00220430)	c.2875C>T	r.2875C>T	p.Arg959Trp	Heterozygote	0.29	0.71	Normal	in trans with exon 52 deletion	NA
		r.5768_5926del	p.Ser1924GlnfsX13	Heterozygote	0.64	0.29	RNAseq showed skipping of DYSF exon 52 that leads to a frameshift	in trans with c.2875C>T	chr2:71,903,191-71,906,863 heterozygous DYSF Exon 52 deletion identified by CNV analysis
		r.5768_6056del	p.Ser1924AlafsX16			0.07	RNAseq showed skipping of both DYSF exons 52 and 53 that leads to a frameshift
JF242# (LOVD00222652)	c.1663C>T	r.1663C>T	p.Arg555Trp	Heterozygote	0.32	0.68	Normal	in trans with exon 52 deletion	NA
		r.5768_5926del	p.Ser1924GlnfsX13	Heterozygote	0.68	0.25	RNAseq showed skipping of DYSF exon 52 that leads to a frameshift	in trans with c.1663C>T	chr2:71,904,717-71,907,315 heterozygous DYSF Exon 52 deletion identified by CNV analysis
		r.5768_6056del	p.Ser1924AlafsX16			0.07	RNAseq showed skipping of both DYSF exons 52 and 53 that leads to a frameshift
JF369	c.1368C>A	r.1368C>A	p.Cys456X	Heterozygote	0.88	0.12	Normal	unable to determine	NA
		RNA shows possible duplication of exons 10-35	p.Met303_Glu1291dup	Heterozygote	ND	ND	RNAseq showed evidence for a possible duplication of DYSF exons 10-35	unable to determine	chr2:71,744,534-71,829,485 heterozygous DYSF Exons 10-35 duplication identified by CNV analysis
C11**	c.863dupA	r.863dupA	p.Asp288GlufsX40	Heterozygote	0.65	0.35	Normal	unable to determine	NA
		r.2926_3031del	p.Asn976AlafsX46	Heterozygote	0.63	0.37	RNAseq showed skipping of DYSF exon 28 that leads to a frameshift	unable to determine	c.3031+2T>C heterozygous DYSF variant confirmed by Sanger sequencing
C14**	c.2810+1G>A	r.2644_2810del	p.Tyr882SerfsX4	Heterozygote	No normal reference sequence due to abberrant splicing caused by the two DYSF intron 26 variants. Unable to determine the exact percentages of the individual abberrant splicing events		RNAseq showed skipping of DYSF exon 26 that leads to a frameshift	in trans with c.2811-20T>G	NA
		r.2790_2810del	p.Trp930_Thr937del				RNAseq showed an abberrant splice event that occurs due to activation of an alternate splice donor site within DYSF exon 26 which causes a 21bp deletion from the 3' end of DYSF exon 26 that leads to an inframe deletion of 8 amino acids		NA
		r.2810_2811ins2811-67_2811-1	p.Leu938ArgfsX3	Heterozygote			RNAseq showed abnormal splicing of DYSF exon 27 due to the use of an alternate splice acceptor site that leads to a frameshift	in trans with c.2810+1G>A	c.2811-20T>G heterozygous DYSF variant confirmed by Sanger sequencing
C163	c.6124C>T	r.6124C>T	p.Arg2042Cys	Heterozygote	0.25	0.75	Normal	in trans with c.5768-1G>C	NA
		r.5768_5778del	p.Gly1923AlafsX23	Heterozygote	0.75	0.25	RNAseq showed an abberrant splice event that results in an 11 bp deletion at the start of DYSF exon 52 that leads to a frameshift	in trans with c.6124C>T	c.5768-1G>C heterozygous DYSF variant identified by WGS
C98**	c.3112C>T	r.3112C>T	p.Arg1038X	Heterozygote	0.54	0.46	Normal	unable to determine	NA
	c.3191_3196dupCGGAGG	r.3191_3196dupCGGAGG	p.Glu1065_Gly1066insAlaGlu	Heterozygote	0.74	0.26	Normal	unable to determine	NA
		r.1180_1181ins1180+1_1180+28	p.Met394SerfsX27	Heterozygote	0.68	0.2	RNAseq showed the use of an alternate splice donor in DYSF intron 12 which causes a 28bp insertion between DYSF exons 12 and 13 that results in a frameshift	unable to determine	c.1180+5G>A heterozygous DYSF variant confirmed by Sanger sequencing
		r.1153_1180del	p.Val385TrpfsX5			0.12	RNAseq showed the use of an alternate splice donor in DYSF exon 12 that causes a 28bp deletion at the 3' end of DYSF exon 12 that results in a frameshift
JF64^/C17**	c.2643+5G>A	r.2512_2643del	p.Tyr838_Thr881del	Heterozygote	0.68	0.32	RNAseq showed the complete skipping of DYSF exon 25 which leads to an inframe deletion of 44 amino acids	unable to determine	NA
	c.3113G>A	r.3113G>A	p.Arg1038Gln	Heterozygote	0.38	0.62	Normal	unable to determine	NA
C24**	c.3065G>A	r.3065G>A	p.Arg1022Gln	Heterozygote	0.3	0.7	Normal	in cis with c.4003G>A; in trans with c.1639-6T>A
	c.4003G>A	r.4003G>A	p.Glu1355Lys	Heterozygote	0.3	0.7	Normal	in cis with c.3065G>A; in trans with c.1639-6T>A
		r.1638_1639ins1639-4_1639-1	p.Gly547AlafsX24	Heterozygote	0.83	0.17	RNAseq showed that the splice variant abolishes the canonical splice site and creates a cryptic splice site in DYSF intron 18 that causes a 4 bp insertion at start of DYSF exon 19 which leads to a frameshift	in trans with both c.3065G>A and c.4003G>A	c.1639-6T>A heterozygous DYSF variant confirmed by Sanger sequencing
C7**	c.2163-2A>G	r.2163_2166del	p.Gln722LeufsX26	Heterozygote	0	0.34	RNAseq showed abberrant splicing due to the use of an alternative acceptor site which caused a 4 bp deletion at the start of DYSF exon 23 which leads to a frameshift	in trans with variant that causes r.2163_2511del	NA
		r.2163_2355del	p.Gln722ProfsX51			0.1	RNAseq showed skipping of DYSF exon 23 which leads to a frameshift		NA
		r.2163_2511del	p.Gln722IlefsX110	Heterozygote	0	0.56	RNAseq showed skipping of DYSF exons 23 and 24 which leads to a frameshift	in trans with c.2163-2A>G	No DNA was available for this case to determine the causative DNA variant responsible for the skipping of DYSF exons 23 and 24
JF313/C18**	c.3517dupT	r.3517dupT	p.Ser1173PhefsX2	Heterozygote	0.6	0.4	Normal	unable to determine	NA
		r.5836_5839delCAGC	p.Gln1946TrpfsX19	Heterozygote	0.6	0.4	Normal	unable to determine	c.5836_5839delCAGC heterozygous DYSF variant confrimed by Sanger sequencing
C32	c.6124C>T	r.6124C>T	p.Arg2042Cys	Heterozygote	0.57	0.43	Normal	unable to determine	NA
		r.5509G>A	p.Asp1837Asn	Heterozygote	0.46	0.54	Normal	unable to determine	c.5509G>A heterozygous DYSF varint confirmed by DNA sequencing
C8**	c.4360G>T	r.4360G>T	p.Gln1454X	Heterozygote	0.41	0.59	Normal	unable to determine	NA
		r.4756C>T	p.Arg1586X	Heterozygote	0.51	0.49	Normal	unable to determine	c.4756C>T heterozygous DYSF variant confirmed by Sanger sequencing
C9**	c.5159delG	r.5159delG	p.Arg1720LeufsX2	Heterozygote	0.75	0.25	Normal	unable to determine	NA
		r.125dupT	p.Asn43GlufsX6	Heterozygote	0.48	0.52	Normal	unable to determine	c.125dupT heterozygous DYSF variant confirmed by Sanger sequencing
JF67^	c.5341G>A	r.5341G>A	p.Gly1781Arg	Heterozygote	0.5	0.5	Normal	unable to determine	NA
		r.3137G>A	p.Arg1046His	Heterozygote	0.43	0.57	Normal	unable to determine	c.3137G>A heterozygous DYSF variant confirmned by Sanger sequencing
JF15^	c.3534C>T	r.3534C>T	p.Ile1178=	Heterozygote	0.57	0.43	Normal	unable to determine	NA
		DNAJB6: r.-85G>T	unknown	Heterozygote	0.48	0.11	Normal	unable to determine	NA
		DNAJB6: addition of 25 bp to the 5' UTR	unknown	Heterozygote		0.41	RNAseq shows the activation of a cryptic splice donor site at position -90 that causes the addition of 25 more bps to the 5' UTR of DNAJB6	unable to determine	DNAJB6 r.-85G>T variant was only identified by RNAseq, but not in NGS panel testing because the DNA sequencing did not evaluate the 5'UTR region
JF126	c.2332C>T	r.2332C>T	p.Arg778Cys	Heterozygote	0.5	0.5	Normal	NA	No additional DYSF variants identified by RNAseq
		CAPN3 exon 17: r.1981delA	p.Ile661X	Heterozygote	0.56	0.44	Normal	NA	CAPN3 exon 17: c.1981delA heterozygous variant was confirmed by NGS NMD panel sequencing
		VCP exon10: r.1106T>C	p.Ile369Thr	Heterozygote	0.57	0.43	Normal	NA	VCP exon10: c.1106T>C heterozygous variant was confirmed by NGS NMD panel sequencing
JF56/C160**	c.3065G>A	r.3065G>A	p.Arg1022Gln	Heterozygote	0.48	0.52	Normal	unable to determine	NA
	c.3992G>T	r.3992G>T	p.Arg1331Leu	Heterozygote	0.6	0.4	Normal	unable to determine	NA
		COL6A2 exon 25: r.1861G>A	p.Asp621Asn	Heterozygote	0.22	0.78	Normal	unable to determine	COL6A2 exon 25: c.1861G>A heterozygous variant confirmed by NGS NMD panel sequencing
		COL6A2 exon 28: r.2893C>T	p.Arg965Cys	Heterozygote	0.62	0.38	Normal	unable to determine	COL6A2 exon 28: c.2893C>T heterozygous variant confirmed by NGS NMD panel sequencing
JF371		CAPN3 exon 17: r.2393C>A	p.Ala798Glu	Heterozygote	0.57	0.43	Normal	NA	CAPN3 exon 17: c.2393C>A heterozygous variant was confirmed by NGS NMD panel sequencing; no DYSF variants were reported
JF198# (LOVD00221624)	c.6216delC	r.6216delC	p.Met2073X	Heterozygote	0.63	0.37	Normal	NA	No additional DYSF variants identified by RNAseq
	c.4509+1586dupG	not seen by RNAseq	unknown	Heterozygote	NA	NA	NA	NA	NA
JF194	c.3967C>G	r.3967C>G	p.Gln1323Glu	Heterozygote	NA	NA	Normal	NA	No additional DYSF variants identified by RNAseq
JF130	c.3967C>G	r.3967C>G	p.Gln1323Glu	Heterozygote	0.55	0.45	Normal	NA	No additional DYSF variants identified by RNAseq
JF118	c.4742G>A	r.4742G>A	p.Arg1581His	Heterozygote	0.51	0.49	Normal	NA	No additional DYSF variants identified by RNAseq
JF370	c.2643+1G>A	r.1129C>T	p.Tyr838_Thr881del	Heterozygote	0.66	0.34	RNAseq showed the complete skipping of DYSF 25 which leads to an inframe deletion of 44 amino acids	NA	No additional DYSF variants identified by RNAseq
JF173# (LOVD00221665	c.3466T>C	r.3466T>C	p.Cys1156Arg	Homozygous	0	1	Normal	NA	No additional DYSF variants identified by RNAseq
JF392		r.1966A>G	p.Lys656Glu	Heterozygote	ND	ND	Normal	NA	only this one DYSF variant was identified by RNAseq
JF251	c.3112C>T	r.3112C>T	p.Arg1038X	Heterozygote	ND	ND	Normal	NA	No additional DYSF variants identified by RNAseq
JF334	c.2790G>C	r.2790G>C	p.Trp930Cys	Heterozygote	0.5	0.5	Normal	unable to determine	NA
	c.4024C>T	r.4024C>T	p.Arg1342Trp	Heterozygote	0.51	0.49	Normal	unable to determine	NA
	c.4526T>G	r.4526T>G	p.Leu1509Arg	Heterozygote	0.58	0.42	Normal	unable to determine	NA
JF46^/C19**	c.4090C>T	r.4090C>T	p.Gln1364X	Heterozygote	0.8	0.2	Normal	in trans with c.5296G>A	NA
	c.5296G>A	r.5296G>A	p.Glu1766Lys	Heterozygote	0.28	0.72	Normal	in trans with c.4090C>T	NA
C155**	c.1663C>T	r.1663C>T	p.Arg555Trp	Heterozygote	0.51	0.49	Normal	unable to determine	NA
	c.1004G>C	r.1004G>C	p.Gly335Ala	Heterozygote	0.44	0.56	Normal	unable to determine	NA
	c.509C>A	r.509C>A	p.Ala170Glu	Heterozygote	0.49	0.51	Normal	unable to determine	NA
C157**	c.4756C>T	r.4756C>T	p.Arg1586X	Heterozygote	0.78	0.22	Normal	in trans with c.3113G>C and c.3065G>A	NA
	c.3113G>C	r.3113G>C	p.Arg1038Pro	Heterozygote	0.24	0.76	Normal	in cis with c.3065G>A; in trans with c.4756C>T	NA
	c.3065G>A	r.3065G>A	p.Arg1022Gln	Heterozygote	0.2	0.8	Normal	in cis with c.3113G>C; in trans with c.4756C>T	NA
C195**	c.5022delT	r.5022delT	p.Phe1674LeufsX48	Heterozygote	0.8	0.2	Normal	in trans with c.6196G>A; in cis with c.401C>T	NA
	c.401C>T	r.401C>T	p.Pro134Leu	Heterozygote	0.74	0.26	Normal	in cis with c.5022delT; in trans with c.6196G>A	NA
		r.6196G>A	p.Ala2066Thr	Heterozygote	0.23	0.77	Normal	in trans with c.5022delT and c.401C>T	c.6196G>A heterozygous DYSF variant confirmed by Sanger sequencing
JF255# (LOVD00222517)	c.2079C>T	r.2079C>T	p.His693=	Homozygous	0.01	0.99	Normal	NA	NA
	c.5526-7T>G	r.5525_5526ins5526-6_5526-1	p.Gly1842_Trp1843insSerSer	Homozygous	0.05	0.95	RNAseq showed the activation of a cryptic splice acceptor site which extends DYSF exon 50 by adding 6 base pairs	NA	NA
JF308	c.6124C>T	r.6124C>T	p.Arg2042Cys	Heterozygote	0.43	0.57	Normal	unable to determine	NA
	c.4794G>T	r.4794G>T	p.Lys1598Asn	Heterozygote	0.56	0.18	Normal	unable to determine	NA
		r.4639_4794del	p.Gly1547_Lys1598del			0.26	RNAseq showed a leaky abnormal splicing event that leads to the complete skipping of DYSF exon 43 which leads to an inframe deletion
JF54	c.865T>C	r.865T>C	p.Ser289Pro	Heterozygote	0.49	0.51	Normal	unable to determine	NA
	c.4794G>T	r.4794G>T	p.Lys1598Asn	Heterozygote	0.54	0.17	Normal	unable to determine	NA
		r.4639_4794del	p.Gly1547_Lys1598del			0.29	RNAseq showed a leaky abnormal splicing event that leads to the complete skipping of DYSF exon 43 which leads to an inframe deletion
JF248# (LOVD00222717)	c.17T>A	r.17T>A	p.Ile6Asn	Heterozygote	0.54	0.46	Normal	unable to determine	NA
	c.4794G>T	r.4794G>T	p.Lys1598Asn	Heterozygote	0.56	0.16	Normal	unable to determine	NA
		r.4639_4794del	p.Gly1547_Lys1598del			0.28	RNAseq showed a leaky abnormal splicing event that leads to the complete skipping of DYSF exon 43 which leads to an inframe deletion
JF364	c.857T>A	r.857T>A	p.Val286Glu	Heterozygote	0.5	0.45	Normal	unable to determine	NA
		r.856_906del	p.Val286_Arg302del			0.05	RNAseq showed skipping of DYSF exon 9 in only 5% percentage of transcripts which leads to an inframe deletion
	c.4794G>T	r.4794G>T	p.Lys1598Asn	Heterozygote	0.52	0.18	Normal	unable to determine	NA
		r.4639_4794del	p.Gly1547_Lys1598del			0.3	RNAseq showed a leaky abnormal splicing event that leads to the complete skipping of DYSF exon 43 which leads to an inframe deletion
JF70^/C26**	c.1639-6T>A	r.1638_1639ins1639-4_1639-1	p.Gly547AlafsX24	Heterozygote	0.57	0.43	RNAseq showed the use of a cryptic splice acceptor site in DYSF intron 19 that results in the retention of 4 bp of intronic DNA in DYSF exon 19 after splicing which leads to a frameshift	unable to determine	NA
	c.5503A>G	r.5503_5525del	p.Met1835LeufsX6	Heterozygote	0.54	0.46	RNAseq showed that this missense activates a cryptic splice site at is own variant position in DYSF exon 49 that results in the deletion of 23 bps from DYSF exon 49 which leads to a frameshift	unable to determine	NA
C42**	c.3904_4410del (deletion of DYSF exons 37-40)	r.3904_4410del	p.Ser1302_Gln1470del	Homozygous	0	1	RNAseq showed two abnormal splicing events. Both result in the deletion of DYSF exons 37-40, but one skips from DYSF s 36 to exon 40a (49%) and the other skips from DYSF exons 36 to exon 41 (51%). Both events result in an inframe deletion	NA	NA
JF349	c.1171_1180+4dup14	r.1180_1181insGTGCTTGCCGCAGA	p.Met394SerfsX10	Homozygous	0	1	RNAseq showed that this duplication leads to the extention of the normal splice donor site to the end of the duplication, which results in a frameshift	NA	NA
C129**	c.5429+1G>T	r.5341_5429del	p.Gly178ValfsX17	Heterozygote	0.52	0.48	RNAseq shows that this variant causes a complete skip of DYSF exon 48 during splicing that will result in a frameshift	unable to determine	NA
	c.5057+5G>T	r.4979_5057del	p.Gly1660AlafsX36	Heterozygote	0.47	0.45	RNAseq showed 2 abnormal splice events caused by destroying the canonical splice site and using two different cryptic splice sites within DYSF exon 45 that leads to two different deletions of part of DYSF exon 45 which both result in frameshifts	unable to determine	NA
		r.5054_5057del	p.Cys1685SerfsX36			0.08
C97**	c.855+1delG	r.856delG	p.Val286TrpfsX2	Heterozygote	0.73	0.27	RNAseq showed abberrant splicing due to the use of an alternative acceptor site which deleted the first bp of DYSF exon 9, which leads to a frameshift	unable to determine	NA
	c.3031G>C	inclusion of the entire intron 28	p.Gly1011Argfs (new stop codon 120bp into the inserted intron 28)	Heterozygote	0.52	0.4	RNAseq showed the inclusion of the entire DYSF intron 28 which results in a frameshift and the presence of a premature stop codon 120bp into the inserted intron	unable to determine	NA
		r.2926_3031del	p.Asn976AlafsX46			0.08	RNAseq showed the complete skipping of DYSF exon 28
JF335# (LOVD00221252)	c.3137G>A	r.3137G>A	p.Arg1046His	Heterozygote	0.58	0.42	Normal	unable to determine	NA
	c.6038C>G	r.6038C>G	p.Pro2013Arg	Heterozygote	0.53	0.47	Normal	unable to determine	NA
C144**	c.896G>A	r.896G>A	p.Gly299Glu	Heterozygote	0.55	0.45	Normal	unable to determine	NA
	c.1877T>C	r.1877T>C	p.Met626Thr	Heterozygote	0.5	0.5	Normal	unable to determine	NA
		r.1168G>A	p.Asp390Asn	Heterozygote	0.59	0.41	Normal	unable to determine	c.1168G>A heterozygous DYSF variant confirmed by Sanger sequencing
JF356	c.5059T>C	r.5059T>C	p.Ser1687Pro	Heterozygote	0.4	0.6	Normal	in trans with c.4577A>C and c.2643+1G>A	NA
	c.4577A>C	r.4577A>C	p.Lys1526Thr	Heterozygote	0.64	0.36	Normal	in trans with c.5059T>C; in cis with c.2643+1G>A	NA
	c.2643+1G>A	r.2512_2643del	p.Tyr838_Thr881del	Heterozygote	0.69	0.31	RNAseq showed the complete skipping of DYSF exon 25 which leads to an inframe deletion of 44 amino acids	in trans with c.5059T>C; in cis with c.4577A>C	NA
C176**	c.2077delC	r.2077delC	p.His693ThrfsX4	Heterozygote	0.81	0.19	Normal	in trans with c.2512_3174del	NA
	c.2512_3174del (deletion of DYSF exons 25-29)	r.2512_3174del	p.Tyr838_Arg1058del	Heterozygote	0.2	0.8	RNAseq showed the skipping of DYSF exons 25 to 29 that leads to an inframe deletion	in trans with c.2077delC	NA
JF247# (LOVD00222648)	c.2496_2499delGACA	r.2496_2499delGACA	p.Thr833SerfsX3	Heterozygote	0.6	0.4	Normal	unable to determine	NA
	c.5668-7G>A	r.5667_5668ins5668-5_5668-1	p.Asp1890ValfsX78	Heterozygote	0.71	0.29	RNAseq showed the use of cryptic splice site in DYSF intron 50 that is 5 bp upstream of DYSF exon 51. This leads to the insertion of 5 bp of DYSF intron 50 which causes a frameshift	unable to determine	NA
JF244# (LOVD00222661)	c.2929G>A	r.2929G>A	p.Gly977Arg	Homozygous	0	1	Normal	NA	NA
	c.3022G>A	r.3022G>A	p.Asp1008Asn	Homozygous	0	1	Normal	NA	NA
JF250	c.2643+1G>A	r.2512_2643del	p.Tyr838_Thr881del	Heterozygote	0.6	0.4	RNAseq showed the complete skipping of DYSF exon 25 which leads to an inframe deletion of 44 amino acids	unable to determine	NA
	c.6124C>T	r.6124C>T	p.Arg2042Cys	Heterozygote	0.47	0.53	Normal	unable to determine	NA
JF264# (LOVD#00221844)	c.1071delC	r.1071delC	p.Ser358LeufsX17	Heterozygote	0.65	0.35	Normal	unable to determine	NA
	c.5698_5699delAG	r.5698_5699delAG	p.Ser1900GlnfsX14	Heterozygote	0.56	0.44	Normal	unable to determine	NA
JF271# (LOVD#00222227)	c.4439A>C	r.4439A>C	p.Lys1480Thr	Homozygous	0	1	Normal	NA	NA
	c.4060_4062delTCC	r.4060_4062delTCC	p.Ser1354del	Homozygous	0	1	Normal	NA	NA
C196	c.5668-824C>T	r.5667_5668ins5668-1005_5668-823	p.Asp1890GlyfsX47	Heterozygote	0.83	0.17	RNAseq showed the activation of a crytpic splice site in DYSF intron 50 that leads to the inclusion of 180 bp of DYSF intron 50 which leads to a frameshift	unable to determine	NA
	c.5698_5699delAG	r.5698_5699delAG	p.Ser1900GlnfsX14	Heterozygote	0.57	0.43	Normal	unable to determine	NA
JF97	c.2643+1G>A	r.2512_2643del	p.Tyr838_Thr881del	Heterozygote	0.64	0.36	RNAseq showed the complete skipping of DYSF exon 25 which leads to an inframe deletion of 44 amino acids	unable to determine	NA
	c.2790G>C	r.2790G>C	p.Trp930Cys	Heterozygote	0.6	0.4	Normal	unable to determine	NA
	c.3702T>C	r.3702T>C	p.Tyr1234=	Heterozygote	0.62	0.38	Normal	unable to determine	NA
	c.4577A>C	r.4577A>C	p.Lys1526Thr	Heterozygote	0.6	0.4	Normal	unable to determine	NA
JF342	c.1392dupA	r.1392dupA	p.Asp465ArgfsX9	Heterozygote	0.76	0.24	Normal	unable to determine	NA
	c.1481-1G>A	r.1481_1482del	p.Glu494GlyfsX16	Heterozygote	unable to determine	unable to determine	RNAseq showed that a 2 bp deletion in DYSF exon 17 occurs during splicing due to the use of an alternate splice acceptor site in DYSF exon 17. This leads to a frameshift. In the blood this aberrant splicing would not occur very often because of the majority of the blood DYSF transcript naturally splices out DYSF exon 17 which harbors this variant. This explains the out of disease range level dysf…	unable to determine	NA
JF191# (LOVD00221879)	c.1517C>G	r.1517C>G	p.Ser506X	Heterozygote	0.45	0.55	RNAseq showed that the expression of DYSF exon 17 is very low in blood compared to muscle, which explains the low number of reads found harboring this variant. This explains the non-disease range levels of dysferlin protein seen via the monocyte assay as this variant is naturally skipped over in the blood, but that won't be the case in muscle.	unable to determine	NA
	c.4408C>T	r.4408C>T	p.Gln1470X	Heterozygote	0.43	0.57	Normal	unable to determine	NA
JF249	c.331C>T	r.331C>T	p.Gln111X	Heterozygote	0.83	0.17	Normal	in trans with c.6124C>T	NA
	c.6124C>T	r.6124C>T	p.Arg2042Cys	Heterozygote	0.24	0.76	Normal	in trans with c.331C>T	NA
JF281# (LOVD00222120)	c.757C>T	r.757C>T	p.Arg253Trp	Heterozygote	0.17	0.83	Normal	in trans with p.Trp965X	NA
	c.2894G>A	r.2894G>A	p.Trp965X	Heterozygote	0.8	0.2	Normal	in trans with p.Arg253Trp	NA
JF351	c.533delG	r.533de;G	p.Gly178GlufsX49	Heterozygote	0.81	0.19	Normal	in trans with c.1861G>A	NA
	c.1861G>A	r.1861G>A	p.Gly621Arg	Heterozygote	0.22	0.78	Normal	in trans with c.533delG	NA
JF345	c.2643+1G>A	r.2512_2643del	p.Tyr838_Thr881del	Heterozygote	0.4	0.6	RNAseq showed the complete skipping of DYSF exon 25 which leads to an inframe deletion of 44 amino acids	in cis with c.4577A>C; in trans with c.5668-7G>A	NA
	c.4577A>C	r.4577A>C	p.Lys1526Thr	Heterozygote	0.33	0.67	Normal	in cis with c.2643+1G>A; in trans with c.5668-7G>A	NA
	c.5668-7G>A	r.5667_5668ins5668-5_5668-1	p.Asp1890ValfsX78	Heterozygote	0.67	0.33	RNAseq showed the use of cryptic splice site in DYSF intron 50 that is 5 bp upstream of exon 51. This leads to the insertion of 5 bp of DYSF intron 50 which causes a frameshift	in trans with c.2643+1G>A and c.4577A>C	NA
JF258/C190**	c.2643+1G>A	r.2512_2643del	p.Tyr838_Thr881del	Heterozygote	0.34	0.66	RNAseq showed the complete skipping of exon 25 which leads to an inframe deletion of 44 amino acids	in cis with c.4577A>C; in trans with c.3112C>T	NA
	c.3112C>T	r.3112C>T	p.Arg1038X	Heterozygote	0.72	0.28	Normal	in trans with c.2643+1G>A and c.4577A>C	NA
	c.4577A>C	r.4577A>C	p.Lys1526Thr	Heterozygote	0.32	0.68	Normal	in cis with c.c.2643+1G>A; in trans with c.3112C>T	NA
C90**	c.857T>A	r.857T>A	p.Val286Glu	Heterozygote	0.31	0.65	Normal	unable to determine	NA
		r.856_906del	p.Val286_Arg302del			0.04	RNAseq showed skipping of DYSF exon 9 in only 4% of transcripts which leads to an inframe deletion
	c.3832C>T	r.3832C>T	p.Gln1278X	Heterozygote	0.82	0.18	Normal	unable to determine	NA
JF372	c.2811-2A>C	r.2810_2811ins2811-67_2811-1	p.Leu938ArgfsX3	Heterozygote	0.77	0.12	RNAseq showed three different abnormal splicing effects caused by the destruction of the canonical splice sites and the creation of alternate splice sites nearby in DYSF intron 26	in trans with c.1852G>A	NA
		r.2810_2811ins2811-37_2811-1	p.Leu938ArgfsX16			0.08
		r.2810_2811ins2811-34_2811-1	p.Leu938AlafsX15			0.03
	c.1852G>A	r.1852G>A	p.Gly618Arg	Heterozygote	0.3	0.7	Normal	in trans with c.2811-2A>C	NA
C2**	c.3517dupT	r.3517dupT	p.Ser1173PhefsX2	Heterozygote	0.83	0.17	Normal	in trans with c.3113G>A	NA
	c.3113G>A	r.3113G>A	p.Arg1038Gln	Heterozygote	0.16	0.84	Normal	in trans with c.3517dupT	NA
C188**	c.3444T>A	r.3444T>A	p.Tyr1148X	Heterozygote	0.55	0.45	Normal	in cis with c.3445G>A as seen in RNA	NA
	c.4756C>T	r.4756C>T	p.Arg1586X	Heterozygote	0.56	0.44	Normal	unable to determine	NA
	c.3445G>A	r.3445G>A	p.Gly1149Arg	Heterozygote	0.55	0.45	Normal	in cis with c.3444T>A as seen in RNA	NA
JF49^/C200	c.2071C>T	r.2071C>T	p.Gln691X	Heterozygote	0.74	0.26	Normal	in trans with c.3113G>A	NA
	c.3113G>A	r.3113G>A	p.Arg1038Gln	Heterozygote	0.31	0.69	Normal	in trans with c.2071C>T	NA
JF290/C50**	c.5429G>A	r.5341_5429del	p.Gly178ValfsX17	Homozygous	0	1	RNAseq showed the complete skipping of DYSF exon 48 which leads to a frameshift	NA	NA
JF361	c.5979dupA	r.5979dupA	p.Glu1994ArgfsX3	Heterozygote	0.46	0.54	Normal	unable to determine	NA
	c.5057+5G>A	r.4979_5057del	p.Gly1660AlafsX36	Heterozygote	0.63	0.27	RNAseq showed the destruction of the normal splice site and 3 abnormal spicing events caused by the creation of 3 new cryptic spilce sites: 2 within DYSF exon 45 and the third within DYSF intron 45. All 3 events lead to frameshfits	unable to determine	NA
		r.5054_5057del	p.Cys1685SerfsX36	Heterozygote		0.03			NA
		r.5057_5058ins5057+1-+198	p.Ser1687TyrfsX20			0.07			NA
JF317	c.3805dupG	r.3805dupG	p.Glu1269GlyfsX7	Heterozygote	0.69	0.31	Normal	unable to determine	NA
	c.907-3C>A	r.907_937del	p.Met303GlyfsX25	Heterozygote	0.41	0.49	RNAseq showed 2 abnormal splicing events. One the complete skipping of DYSF exon 10 and the second the complete skipping of both DYSF exons 9 and 10. Both events lead to freameshifts	unable to determine	NA
		r.856_937del	p.Val286GlyfsX25			0.1
JF35^/C198	c.4886+1249G>T	r.4886_4887ins4886+1070_4886+1247	p.Lys1646_Met1647ins59	Heterozygote	0.7	0.26	RNAseq showed the activation of a cryptic splice site within DYSF intron 44 that leads to the insertion of 177 bp of DYSF intron 44 sequence which results in a nonframeshifting insertion of 59 amino acids	unable to determine	NA
		r.4886_4887ins4886+1159_4886+1247	p.Lys1646AsnfsX13			0.04	RNAseq showed a small percentage of transcripts that have the activation of a cryptic splice within DYSF intron 44 that leads to the insertion of 88 bp of intron 44 sequence which results in a frameshift
	c.857T>A	r.857T>A	p.Val286Glu	Heterozygote	0.49	0.48	Normal	unable to determine	NA
		r.856_906del	p.Val286_Arg302del			0.03	RNAseq showed skipping of DYSF exon 9 in only 3% of transcripts which leads to an inframe deletion
JF365	c.2643+1G>A	r.2512_2643del	p.Tyr838_Thr881del	Heterozygote	0.4	60^%	RNAseq showed the complete skipping of DYSF exon 25 which leads to an inframe deletion of 44 amino acids	in cis with c.4577A>C; in trans with c.1948delC	NA
	c.1948delC	r.1948delC	p.Leu650TyrfxX6	Heterozygote	0.81	0.19	Normal	in trans with c.2643+1G>A and c.4577A>C	NA
	c.4577A>C	r.4577A>C	p.Lys1526Thr	Heterozygote	0.38	0.62	Normal	in cis with c.2643+1G>A; in trans with c.1948delC	NA
JF358	c.5181delA	r.5181delA	p.Glu1727AspfsX7	Heterozygote	0.81	0.19	Normal	parental testing proved in trans with c.1668_1669insGTT	NA
	c.1668_1669insGTT	r.1668_1669insGTT	p.Leu557_Leu558insVal	Heterozygote	0.67	0.33	Normal	parental testing proved in trans with c.5181delA	NA
JF340	No DYSF variants or variants in other gene were identified by RNAseq				NA	NA	NA	NA	NA
**	same individual as reported in Supplementary Table S1 in Harris et al 2016 (PMID: 27602406)
^	same individual as reported in the Ankala et al (2014) (PMID: 24488599)
#	same individual as reported in the Nallamilli et al (2018) (PMID: 30564623)
LOVD	stands for Leiden Open Variation Database (https://databases.lovd.nl/shared/variants/DYSF/unique); number is the patient ID for the case with the indicated DYSF variants
JF	indicates cases that came from the Jain Foundation/Emory diagnostic study
C	indicates cases that came from biobank samples obtained from the Jain Foundation Clinical Outcome Study for Dysferlinopathy (COS)
AEI	Allele Expression Imbalance
Ref	Reference sequence
Alt	Mutant Alternative Sequence
CNV	Copy Number Variation
WGS	Whole Genome Sequencing
NGS	Next Generation DNA sequencing
NMD	Neuromuscular Disease
NA	Not applicable
green - 2 pathogenic or likey pathogenic DYSF variants identified by other sources prior to study
blue - 2 pathogenic or likely pathogenic DYSF variants determine based on study results
orange - diagnosed with another form of muscular dystrophy based on study results
white - cases in which diagnosis is unresolved based on the study results
yellow - cases in which phasing was determine using alllelic expression imbalance (AEI)

## Sheet: Table S3 - Clinical data
Supplementary Table S3 - Clinical Data
Patient ID	Sex	Family history	Age of onset of muscle weakness (in years)	Disease duration at time of study (in years)	Ambulatory status at time of study	Clinical symptoms	Muscle biopsy or EMG findings	CK levels (U/L)	Type of genetic analysis	Genetic variants in other genes by DNA sequencing (Gene symbol, variant , protein change, zygosity, pathogenic call)	Dysferlin protein levels	Automated LGMD Diagnostic Assistant (ALDA) Prediction
												Prediction 1	Prediction 1 Probability	Prediction 1 Concordance	Prediction 2	Prediction 2 Probability	Prediction 2 Concordance	Prediction 3	Prediction 3 Probability	Prediction 3 Concordance
JF362# (LOVD00222075)	Male	None	21	6	Ambulant - able to walk a few steps unassited and farther with the use of a walker	moderately progressive proximal muscle weakness, with mild asymmetry, foot drop, and inability to stand on tiptoes.	unknown	unknown	36 gene NMD NGS; Whole Genome CNV analysis; RNAseq NMD panel	DMD c.5326-3dupT (Hemi - VUS) GAA c.460C>T; p.R154C (Het - VUS) SGCA c.764C>T; p.P255L (Het - VUS)	absent dysferlin by blood monocyte assay	LGMD2B/LGMDR2	96.7	High
JF203	Female	unknown	14	30	non-ambulant; full time electric wheelchair use	moderately progressive muscle weakness which initially began distally in lower legs	unknown	unknown	35 gene NMD NGS panel ; Whole Genome sequencing and dup/del analysis; RNAseq NMD panel	none	absent dysferlin by blood monocyte assay	ND
JF277	Female	None	>25	unknown	Ambulant - uses walker and knee splints	slow progressive muscle weakness in both arns and legs, primarily distally with mild asymmetry, foot drop, and inability to stand on tiptoes.	muscle biopsy shows chronic myopathic changes with variation in myofiber sizes, excess of internalized nuclei, and fibrofatty replacement	unknown	comprehensive NMD NGS gene sequencing panel and del/dup analysis; RNAseq NMD panel	FLNC c.4651G>A; p.A1551T (Het - VUS)	absent dysferlin by IHC of muscle biopsy; disease range dysferlin by blood monocyte assay	LGMD2B/LGMDR2	90.21	Medium	LGMD2L/LGMDR12	5.72	Medium Low
JF368	Male	Yes - sister who is confirmed to have the same 2 DYSF variants	16	20	non-ambulant; full time electric wheelchair use	moderately progressive lower extremity weakness with pronounced finger joint contractures, no axymmetry, and inability to stand on tiptoes.	muscle biopsy shows increased variation in biver size and centrally located nuclei. There are both necrotic and regenerating fibers. No evidence of inflammation.	>20,000	35 gene NMD NGS panel; targeted CNV testing; RNAseq NMD panel	none	absent dysferlin by IHC of muscle biopsy and blood monocyte assay	LGMD2B/LGMDR2	90.22	Medium Low
JF174# (LOVD00220730)	Male	Yes - two nonsibling relatives who have 2 confirmed DYSF variants, one of which is c.1834C>T	20	40	non-ambulant; full time electric wheelchair use	slow progressive muscle weakness which initially began in the lower limbs, but has spread to the upper limbs with no asymmetry and inability to stand on tiptoes	muscle biopsy showed marked myopathic features with scattered degenerating and regenerating fibers, moderate variation of muscle fibber size and increase in central nuclei	>7000	35 gene NMD NGS panel; whole genome sequencing and del/dup analysis; RNAseq NMD panel	COL6A1 c.2642C>T;p.T881M (Het - VUS) SYNE c.3557A>C; p.E1186A (Het - VUS)	absent dysferlin by immunoperoxidase staining of muscle biopsy and blood monocyte assay	LGMD2B/LGMDR2	85.2	Medium	Becker	5.92	Medium Low
JF246# (LOVD00220430)	Female	Yes - sister (genotype information unknown)	32	23	non-ambulant; full time electric wheelchair use	progressive proximal muscle weakness which led to the inability to climb or descend stairs and eventually the inability to walk	unknown	unknown	35 gene NMD NGS panel; comprehensive NMD NGS gene sequencing panel and del/dup analysis; Whole genome CNV analysis; RNAseq NMD panel	COL6A2 c.2582G>A; p.R861Q (Het - VUS) CLCN1 c.1238T>G; p.Phe413Cys (Het - P) LAMB2 c.1762_1764delinsGCT; p.Pro588Ala (Het - VUS) NEB c.955A>G; p.Met319Val (Het - VUS) PLEC c.10157G>C; p.Gly3386Ala (Het - VUS) pathogenic intragenic deletion of AASS gene (Het -Exons 1-15)	disease range dysferlin by blood monocyte assay	ND
JF242# (LOVD00222652)	Male	unknown	20	8	ambulant with device or assistance	Progressive muscle weakness that initially begain distally in the lower legs	unknown	unknown	35 gene NMD NGS panel; comprehensive NMD NGS gene sequencing panel and del/dup analysis; Whole genome CNV analysis; RNAseq NMD panel	CACNA1S c.2954T>C; p.Leu985Pro (Het - VUS) NEB c.20434A>G; p.Met6812Val (Het - VUS) pathogenic intragenic deletion of AASS gene (Het -Exons 1-15)	disease range dysferlin by blood monocyte assay	ND
JF369	Male	Yes - sister (genotype information unknown)	28	42	non-ambulant; full time electric wheelchair use	moderately progressive proximal muscle wasting starting in the lower limbs and eventually progressing to upper limbs with mild asymmetry and inability to stand on tiptoes	muscle biopsy showed randomly scattered small fibers, dense fibrous connective tissue, scattered necrotic myofibers with macrophage reaction.	>7000	35 gene NMD NGS panel; targeted CNV testing; RNAseq NMD panel	none	absent dysferlin by blood monocyte assay	LGMD2B/LGMDR2	95.14	Medium High
C11**	Female	unknown	unknown	unknown	unknown	unknown	unknown	unknown	Type of DNA sequencing unknown; RNAseq NMD panel	unknown	absent dysfrlin by blood monocyte assay	NA
C14**	Female	unknown	unknown	unknown	unknown	unknown	unknown	unknown	Type of DNA sequencing unknown; RNAseq NMD panel	unknown	absent by IHC and western blot of muscle biopsy tissue	NA
C163	Female	unknown	unknown	unknown	unknown	unknown	unknown	unknown	Type of DNA sequencing unknown; RNAseq NMD panel	unknown	51% of normal dysferlin levels by blood monocyte assay	NA
C98**	Male	unknown	unknown	unknown	unknown	unknown	unknown	unknown	Type of DNA sequencing unknown; RNAseq NMD panel	unknown	absent dysferlin by blood monocyte assay	NA
JF64^/C17**	Female	Yes - sister with the same 2 confirmed DYSF variants	21	20	ambulant	progressive muscle weakness that initially began distally in the lower legs with slight asymmetry and difficulty with standing on tiptoes	EMG showed evidence of myopathy	unknown	known mutation testing of DYSF exons 25 and 29 by Sanger sequencing; RNAseq NMD panel	ND	absent dysferlin by blood monocyte assay	ND
C24**	Female	unknown	unknown	unknown	unknown	unknown	unknown	unknown	Type of DNA sequencing unknown; RNAseq NMD panel	unknown	absent dysferlin by western blot of muscle biopsy	NA
C7**	Male	unknown	unknown	unknown	unknown	unknown	unknown	unknown	Type of DNA sequencing unknown; RNAseq NMD panel	unknown	absent dysferlin by blood monocyte assay	NA
JF313/C18**	Female	none	16	17	ambulant; uses walker	progressive proximal muscle weakness with mild asymmetry and inability to stand on tiptoes	muscle biopsy shows prominent variation in muscle fiber size and scattered necrotic muscle fibers with evidence of inflammation	>19,000	Sanger DNA sequencing of DYSF only; RNAseq NMD panel	ND	absent dysferlin by IHC and western blot of muscle biopsy	LGMD2B/LGMDR2	69.58	Medium	LGMD2L/LGMDR12	29.27	Medium
C32	Male	unknown	unknown	unknown	unknown	unknown	unknown	unknown	Type of DNA sequencing unknown; RNAseq NMD panel	unknown	reduced dysferlin by IHC and western blot of muscle biopsy; 23.3% of normal dysferlin by blood monocyte assay which is just slightly out of the typical disease range	NA
C8**	Male	unknown	unknown	unknown	unknown	unknown	unknown	unknown	Type of DNA sequencing unknown; RNAseq NMD panel	unknown	absent dysferlin by IHC and western blot of muscle biopsy and blood monocyte assay	NA
C9**	Female	unknown	unknown	unknown	unknown	unknown	unknown	unknown	Type of DNA sequencing unknown; RNAseq NMD panel	unknown	disease range dysferlin by blood monocyte assay	NA
JF67^	Female	none	17	30	ambulant; uses walker	progressive proximal muscle weakness, no asymmetry, gait instability, and inability to stand on tiptoes	muscle biopsy was reported to be compatible with a muscular dystrophy and not an inflammatory myopathy	>4000	Sanger sequencing of 9 LGMD genes including DYSF; RNAseq NMD panel	none	absent dysferlin by blood monocyte assay	LGMD2B/LGMDR2	84.46	High	LGMD2L/LGMDR12	14.45	High
JF15^	Female	none	18	28	unknown	progressive proximal weakness, calf hypertrophy, pronounced asymmetry, and inability to stand on tiptoes	EMG showed both myopathic and neurogenic features. Muscle biopsy showed end stage degenerative changes, variability in fiber size, necrotic fiberts, no inflammatory infiltrates, and no increase in internalized nuclei	<200	35 gene NMD NGS panel; DYSF del/dup analysis; RNAseq NMD panel	none	absent dysferlin by blood monocyte assay; mild decrease in dysferlin by IHC of muscle biopsy	LGMD2B/LGMDR2	79.68	Medium	LGMD2L/LGMDR12	11.31	Medium Low	LGMD1C/Rippling muscle disease	5.63	Medium Low
JF126	Male	Father with comparable symptoms (genotype information unknown)	>25	unknown	unknown	slow progressive proximal muscle weakness in both arms and legs with mild asymmetry and inability to stand on tiptoes	unknown	between 500-2000	Comprehensive NMD NGS gene sequencing panel and del/dup analysis; RNAseq NMD panel	CAPN3 c.1981delA (Het - P) PNPLA2 c.1220C>T; p.Ser407Phe (Het - VUS) VCP c.1106T>C; p.Ile369Thr (Het - VUS) 16p13.11 1.5 Mb microduplication (LP)	Normal dysferlin by blood monocyte assay	LGMD2B/LGMDR2	23.39	Medium Low	LGMD1D/LGMDD1	18.67	Medium	LGMD1C/Rippling muscle disease	16.34	Medium High
JF56/C160**	Male	none	3	9	ambulant; uses knee splints	progressive muscle weakness with motor delays starting between 4-5 years of age, difficulty is climbing stair, running, and clumsy gait	muscle biopsy showed clear dystrophic features	>400	Sanger sequencing of DYSF only; RNAseq NMD panel	ND	Normal dysferlin levels by blood monocyte assay	ND
JF371	Male	none	58	3	ambulant	slowly progressive muscle weakness with some scapular winging; able to stand on tiptoes, climb stairs, and get out of a chair, but has a hard time getting up from the floor	unknown	unknown	comprehensive NMD NGS gene sequencing panel and del/dup analysis; RNAseq NMD panel	DAG1 c.1240A>T; p.Thr414Ser (Het - VUS) DMD c.2988A>G; p.Leu996= (Hemi - VUS) DYNC1H1 c.4634C>T; p.Val1545= (Het - VUS) LAMA2 c.3785G>A; p.Arg1262Gln (Het - VUS) LARGE c.796G>C; p.Val266Leu (Het - VUS) LRP4 c.2725G>C; p.Ala909Pro (Het - VUS)	absent by blood monocyte assay	ND
JF198# (LOVD00221624)	Female	yes - grandfather (genotype information unknown)	35	29	ambulant; uses cane	slowly progressive muscle weakness, with trouble standing on tiptoes, rising from a sitted position, climbing stairs, and raising arms above head	unknown	>3000	35 gene NMD NGS panel; whole genome sequencing and del/dup analysis; RNAseq NMD panel	COL6A3 c.3901C>T; p.R1301W (Het - VUS)	disease range dysferlin by blood monocyte assay	ND
JF194	Female	none	>25	unknown	unknown	moderate progressive muscle weakness in shoulder and hips, with mild asymmetry, facial weakness, foot drop, inability to stand on tiptoes	unknown	<200	35 gene NMD NGS panel; comprehensive NMD NGS gene sequencing panel and del/dup analysis; RNAseq NMD panel	MTM1 c.800C>T; p.Thr267Ile (Het - VUS)	out of disease range dysferlin by blood monocyte assay	FSH	91.63	Low	LGMD2B/LGMDR2	5.08	Low
JF130	Male	none	5-12	unknown	unknown	progressive proximal muscle weakness with scapular winging and ability to stand on tiptoes	unknown	200 - 500	35 gene NMD NGS panel; RNAseq NMD panel	SYNE1 c.16330G>A; p.A5444T (Het - VUS) TTN c.30295G>A; p.V10099I (Het - VUS)	disease range dysferlin by blood monocyte assay	Sarcoglycanopathy	45	Medium low	LGMD2G/LGMDR7	13	Medium high	LGMD2A/LGMDR1	10	Low
JF118	Female	unknown	unknown	unknown	unknown	unknown	unknown	unknown	35 gene NMD NGS panel; RNAseq NMD panel	none	disease range dysferlin by blood monocyte assay	ND
JF370	Male	none	44	17	unknown	slow progressive proximal muscle weakness mainly in the legs with pronounced asymmetry and inability to stand on tiptoes	unknown	200-500	123 NMD gene NGS panel; RNAseq NMD panel	unknown	Normal dysferlin by blood monocyte assay	LGMD2B/LGMDR2	49.35	Medium	LGMD2L/LGMDR12	29.24	Medium
JF173# (LOVD00221665)	Female	none	19	19	ambulant; uses walker	progressive muscle weakness that started distally in the lower legs	unknown	unknown	35 gene NMD NGS panel; RNAseq NMD panel	none	absent dysferlin by blood monocyte assay	ND
JF392	Male	none	15	17	unknown	Moderate progressive muscle weakness with mild scapular winging and mild asymmetry	unknown	unknown	RNAseq NMD panel, no DNA sequencing performed	ND	Normal dysferlin by blood monocyte assay	LGMD2A/LGMDR1	30.16	Medium High	LGMD2B/LGMDR2	18.3	Medium	Becker	13.82	Medium
JF251	Female	Yes - 2 daughters who are homozygous for the DYSF c.3112C>T variant	unknown	unknown	unknown	unknown	unknown	unknown	25 gene LGMD gene seqeuncing panel and del/dup analysis; RNAseq NMD pane	none	disease range dysferlin by blood monocyte assay	ND
JF334	Female	unknown	21	6	ambulant	progressive muscle weakness which begain in the distal lower legs, associated with muscle pain and cramps	muscle biopsy showed chronic nerotizing myopathy without active inflammation	unknown	comprehensive NMD NGS gene sequencing panel and del/dup analysis; RNAseq NMD panel	CAPN3 c.731C>T; p.Ala244Val (Het - VUS) SIL1 c.232G>T; p.Ala78Ser (Het - VUS)	disease range dysferlin by blood monocyte assay	ND
JF46^/C19**	Male	none	18	15	ambulant; often uses knee splits and cane	progressive muscle weakness with both proximal and distal weakness, mild asymmetry, foot drop, and inability to stand on tiptoes	muscle biopsy showed marked variation in myofiber size, scattered degenerating and regenerating fibers, and many fibers with internal nuclei	>2000	35 gene NMD NGS panel; RNAseq NMD panel	none	disease range dysferlin by blood monocyte assay; absent dysferlin by IHC of muscle biopsy	LGMD2B/LGMDR2	98.58	Medium
C155**	Male	unknown	unknown	unknown	unknown	unknown	unknown	unknown	Type of DNA sequencing unknown; RNAseq NMD panel	unknown	absent dysferlin by IHC and western of muscle biopsy	ND
C157**	Male	unknown	unknown	unknown	unknown	unknown	unknown	unknown	Type of DNA sequencing unknown; RNAseq NMD panel	unknown	absent dysferlin by blood monocyte assay and IHC of muscle biopsy	ND
C195**	Male	unknown	unknown	unknown	unknown	unknown	unknown	unknown	Type of DNA sequencing unknown; RNAseq NMD panel	unknown	reduced dysferlin by IHC and western blot of muscle biopsy; >20% of normal dysferlin by blood monocyte assay	ND
JF255# (LOVD00222517)	Male	unknown	unknown	unknown	unknown	unknown	unknown	unknown	35 gene NMD NGS panel; RNAseq NMD panel	COL6A3 c.8924C>T; p.A2975V (Het - VUS)	disease range dysferlin by blood monocyte assay	ND
JF308	Male	unknown	40	29	ambulant; uses walker	slow progressive proximal muscle weakness with mild asymmetry, foot drop, and ability to stand on tiptoes	muscle biopsy showed an active myopathy with necrosis and regeneration of muscle fibers and some patchy increase in connective tissue	unknown	comprehensive NMD NGS gene sequencing panel and del/dup analysis; RNAseq NMD panel	AGRN c.3719C>T; p.Pro1240Leu (Het - VUS) DPM2 c.88C>G; p.Leu30Val (Het - VUS) TTN c.55885A>G; p.Ile18629Val (Het - VUS) TTN c.14086T>C; p.Cys4696Arg (Het - VUS)	reduced range dysferlin by blood monocyte assay. Abnormal dysferlin with reduced staining around the rim of muscle fibers by 80-90% in the muscle biopsy	LGMD1A/LGMDD1	27.24	High	LGMD2J/LGMDR10	21.58	Medium	LGMD2B/LGMDR2	9.73	Medium
JF54	Male	none	21	13	ambulant; uses cane	progressive muscle weakness, primarily distally with inability to stand on tiptoes	unknown	>2000	35 gene NMD NGS panel; RNAseq NMD panel	none	reduced range dysferlin by blood monocyte assay	LGMD2B/LGMDR2	94.96	High
JF248# (LOVD00222717)	Male	none	48	14	non-ambulant; full time electric wheelchair use	Moderate progressive muscle weakness with mild asymmetry, foot drop, and inability to stand on tiptoes	The electrophysiological results were compatible with myopathy	2000-7000	35 gene NMD NGS panel; RNAseq NMD panel	none	out of disease range dysferlin by blood monocyte assay	LGMD2B/LGMDR2	87.82	High	LGMD2L/LGMDR12	10.49	Medium
JF364	Male	none	30	13	ambulant	Moderate progressive muscle weakness with mild asymmetry, foot drop, and inability to stand on tiptoes	unknown	>7000	whole exome sequencing; RNAseq NMD panel	none	out of disease range dysferlin by blood monocyte assay	LGMD2B/LGMDR2	70.17	Medium High	LGMD2L/LGMDR12	29.48	Medium High
JF70^/C26**	Male	Yes - older brother who has the same 2 DYSF variants	29	5	ambulant	progressive proximal muscle weakness with exercise intolerance	muscle biopsy showed mild increase in myofibers with central nuclei, increased variation in fiber size, and a scattering of necrotic and regenerating fibers. EMG studies were suggestive of proximal myopathy	>15,000	Sanger sequencing of DYSF only; RNAseq NMD panel	ND	absent dysferlin by IHC of muscle biopsy and blood monocyte assay	LGMD2B/LGMDR2	43.12	Medium	LGMD2L/LGMDR12	25.76	Medium	LGMD2I	12.14	Medium
C42**	Male	unknown	unknown	unknown	unknown	unknown	unknown	unknown	Type of DNA sequencing unknown; RNAseq NMD panel	unknown	absent dysferlin by IHC and western of muscle biopsy	ND
JF349	Male	none	27	19	non-ambulant; full time electric wheelchair use	slow progressive muscle weakness with mild asymmetry and inability to stand on tiptoes	unknown	>7000	comprehensive NMD NGS gene sequencing panel and del/dup analysis; RNAseq NMD panel	ALG2 c.28G>C; p.Asp10His (Hom - VUS) DMD c.958C>G; p.Gln320Glu (Hemi - VUS) RYR1 c.2603G>A; p.Arg868His (Hom - VUS) SYNE1 c.15386A>G; p.Gln5129Arg (Het - VUS) TNNT1 c.409G>C; p.Glu137Gln (Het - VUS) TTN c.6922T>A; p.Ser2308Thr (Het - VUS) TTN c.45244G>A; p.Ala15082Thr (Het - VUS)	disease range dysferlin by blood monocyte assay	LGMD2L/LGMDR12	51.05	High	LGMD2B/LGMDR2	48.27	High
C129**	Female	unknown	unknown	unknown	unknown	unknown	unknown	unknown	Type of DNA sequencing unknown; RNAseq NMD panel	unknown	ND	ND
C97**	Male	unknown	unknown	unknown	unknown	unknown	unknown	unknown	Type of DNA sequencing unknown; RNAseq NMD panel	unknown	absent dysferlin by IHC and western blot of muscle biopsy	ND
JF335# (LOVD00221252)	Female	unknown	17	9	ambulant	progressive muscle weakness with initial presentation in the legs	muscle biopsy shows focal fiber necrosis, degeneration and regeneration	>13000	35 gene NMD NGS panel; RNAseq NMD panel	none	disease range dysferlin by blood monocyte assay.	ND
C144**	Female	unknown	unknown	unknown	unknown	unknown	unknown	unknown	Type of DNA sequencing unknown; RNAseq NMD panel	unknown	reduced dysferlin by IHC and western blot of muscle biopsy	ND
JF356	Female	none	13	2	ambulant	moderate progressive muscle weakness with mild scapular winging and mild asymmetry predominatly in legs	muscle biopsy showed dystrophic features and inflammation	>30000	comprehensive NMD NGS gene sequencing panel and del/dup analysis; RNAseq NMD panel NOTE: parents were tested for DYSF variants. Mom has the c.5059T>C and Dad has c.2643+1G>A; c.4577A>C not reported in either parent	AGRN c.5C>A; p.Ala2Asp (Het - VUS) LMOD# c.298-3T>C (Het - VUS) MYH2 c.1587+5G>T (Het - VUS) PREPL c.1325G>A; p.Arg442His (Het - VUS)	disease range dysferlin by blood monocyte assay. Absent dysferlin by IHC of muscle biopsy	Sarcoglycanopathy	43.43	High	LGMD2I	14.54	High	DMD manifesting carrier	14.29	High
C176**	Male	unknown	unknown	unknown	unknown	unknown	unknown	unknown	Type of DNA sequencing unknown; RNAseq NMD panel	unknown	reduced dysferin by western blot of muscle biopsy	ND
JF247# (LOVD00222648)	Male	Yes - affected half brother who has the same c.5668-7G>A DYSF variant, plus a different second DYSF variant	23	20	ambulant; uses cane	progressive muscle weakness with muscle stiffness, pain, and initial presentation in the lower legs	unknown	unknown	35 gene NMD NGS panel; RNAseq NMD panel	none	disease range dysferlin by blood monocyte assay.	ND
JF244# (LOVD00222661)	Female	unknown	34	20	ambulant, uses walker	progressive muscle weakness in both upper and lower body	unknown	unknown	35 gene NMD NGS panel; RNAseq NMD panel	none	disease range dysferlin by blood monocyte assay.	ND
JF250	Female	unknown	23	1	ambulant, uses cane	progressive muscle weakness starting in the lower limbs with difficulty standing on tiptoes	muscle biopsy showed presence of necrotic, degenerating, and regenerating fibers. There was patchy fibrosis and scattered inflammatory cells. EMG was highly suggestive of active myopathy	>5000	35 gene NMD NGS panel; RNAseq NMD panel	SMCHD1 c.3625A>G; p.T1208A (Het - VUS)	disease range dysferlin by blood monocyte assay. Severely reduced dysferlin by IHC of muscle biopsy	ND
JF264# (LOVD#00221844)	Male	unknown	22	13	non-ambulant; full time electric wheelchair use	progressive muscle weakness starting in the lower legs with muscle weakness, stiffness, pain, and cramps	unknown	unknown	35 gene NMD NGS panel; RNAseq NMD panel	none	disease range dysferlin by blood monocyte assay	ND
JF271# (LOVD#00222227)	Male	Yes - sister (genotype information unknown)	21	22	ambulant, uses cane	progressive muscle weakness starting in the lower legs with muscle weakness and pain	unknown	unknown	35 gene NMD NGS panel; RNAseq NMD panel	DES c.404C>T; p.A135V (Het - VUS)	disease range dysferlin by blood monocyte assay	ND
C196	Female	unknown	unknown	unknown	unknown	unknown	unknown	unknown	Type of DNA sequencing unknown; RNAseq NMD panel	unknown	disease range dysferlin by blood monocyte assay	ND
JF97	Female	unknown	19	7	ambulant	unknown	unknown	>5000	Sanger sequencing of 9 LGMD genes including DYSF; RNAseq NMD panel	none	disease range dysferlin by blood monocyte assay	LGMD2B/LGMDR2	97	Medium High
JF342	Female	none	32	34	non-ambulant; full time electric wheelchair use	slow progressive muscle weakness with foot drop and inability to stand on tiptoes	muscle biopsy showed a myopathic biopsy with degenerating and regenerating fibers, some areas of muscle replaced with fat, and an abnormal number of fibers with internal nuclei	2000-7000	Sanger sequnecing of DYSF only, RNAseq NMD panel	ND	reduced dysferlin by blood monocyte assay	LGMD2B/LGMDR2	88.3	High	LGMD2L/LGMDR12	9.85	Medium High
JF191# (LOVD00221879)	Male	unknown	16	29	non-ambulant; full time electric wheelchair use	slow progressive lower extremity and hand muscle weakness with inability to stand on tiptoes	EMG reported as abnormal with finding being suggestive of a distal myopathy; finding on muscle biopsy were consistent with a myopathy	>18,000	35 gene NMD NGS panel; RNAseq NMD panel	SYNE1 c.24568C>G; p.L8190V (Het - P)	Absent dysferlin by western of msucle biopsy; out of disease range by blood monocyte assay;	LGMD2B/LGMDR2	95.07	High
JF249	Male	Yes - similarly affected father, sister, and several paternal uncles (genotype information unknown)	19	10	Ambulant	slow progressive proximal limb-girdle weakness	EMG reported as abnormal with evidence of an irritable myopathy	>14,000	whole exome sequencing; RNAseq NMD panel	COL6A1 c.349G>A; p.V117M (Het - VUS)	disease range by dysferlin blood monocyte assay	ND
JF281# (LOVD00222120)	Female	Yes - sister (genotype information unknown)	60	7	Ambulant	progressive proximal muscle weakness starting in the back with mild asymmetry	unknown	reported as elevated, but values unknown	35 gene NMD NGS panel; RNAseq NMD panel	DMD c.2249T>C; p.Phe750Ser (Het - VUS)	disease range dysferlin by blood monocyte assay	ND
JF351	Female	Yes - brother who is confirmed to carry the same two DYSF variants	24	34	non-ambulant; full time electric wheelchair use	slow progressive muscle weakness with mild asymmetry, foot drop, and inability to stand on tiptoes	unknown	2000-7000	Sanger sequencing of DYSF exons 6 andn 20 only; RNAseq NMD panel	ND	disease range dysferlin by blood monocyte assay	LGMD2B/LGMDR2	96.93	High
JF345	Female	none	17	16	ambulant with aid of walker	moderate progressive muscle weakness that started distally with mild asymmetry, foot drop, and inabiity to stand on tiptoes	unknown	>7000	Sanger sequencing of DYSF only; RNAseq NMD panel	ND	disease range dysferlin by blood monocyte assay	LGMD2B/LGMDR2	97.43	Medium High
JF258/C190**	Male	Yes - 2 cousins are homozygous for the DYSF c.3112C>T variant	17	8	ambulant	progressive proximal weakness in both upper and lower extremeties with trouble standing on tiptoes	unknown	29286	Sanger sequencing of 10 LGMD genes, including DYSF; RNAseq NMD pane	none	disease range dysferlin by blood monocyte assay	ND
C90**	Female	unknown	unknown	unknown	unknown	unknown	unknown	unknown	Type of DNA sequencing unknown; RNAseq NMD panel	unknown	ND	ND
JF372	Female	none	17	14	ambulant, but requires use of aids	progressive muscle weakness starting in the lower legs with difficulty to stand on tiptoes	muscle biopsy showed skeletal muscle tissue showing altered general architecture, with moderate variation in fiber caliber, foci of necrosis and phagocytosis	8070	comprehensive NMD NGS gene sequencing panel and del/dup analysis; RNAseq NMD panel	none	absent dysferlin protein by IHC of muscle biopsy and blood monocyte assay	ND
C2**	Female	unknown	unknown	unknown	unknown	unknown	unknown	unknown	Type of DNA sequencing unknown; RNAseq NMD panel	unknown	absent dysferlin by western blot of muscle biopsy	ND
C188**	Female	unknown	unknown	unknown	unknown	unknown	unknown	unknown	Type of DNA sequencing unknown; RNAseq NMD panel	unknown	reduce dysferlin by IHC of muscle biopsy; absent dysferlin by western blot of muscle biopsy	ND
JF49^/C200	Female	none	14	19	ambulant, uses walker	progressive muscle weakness starting in the lower legs with mild asymmetry	muscle biopsy showed signs of a mild dystrophy with some fiber size variation, central nuclei, isolated necrotic fibers, and no fibrosis	6000	Sanger sequencing of DYSF only; RNAseq NMD panel	ND	absent dysferlin by western of muscle biopsy and blood monocyte assay	LGMD2B/LGMDR2	77.58	High	LGMD2A/LGMDR1	11.86	Medium
JF290/C50**	Female	unknown	16	12	non-ambulant; full time electric wheelchair use	progressive proximal muscle weakness with difficulty standing on tiptoes	unknown	17000	Type of DNA sequencing unknown; RNAseq NMD panel	unknown	disease range dysferlin by blood monocyte assay	ND
JF361	Male	none	18	2	ambulant	slow progressive muscle weakness starting in the distal lower legs with inability to stand on tiptoes	unknown	2000-7000	comprehensive NMD NGS gene sequencing panel and del/dup analysis; RNAseq NMD panel	TTN c.88709A>T; p.Asn29570Ile (Het - VUS)	disease range dysferlin by blood monocyte assay	LGMD2B/LGMDR2	95.6	High
JF317	Male	none	14	39	non-ambulant; full time electric wheelchair use	slow progressive proximal weakness with foot drop and inability to stand on tiptoes	unknown	>7000	comprehensive NMD NGS gene sequencing panel and del/dup analysis; RNAseq NMD panel	TTN c.30593A>T; p.Lys10198Ile (Het - VUS) TTN c.78019G>A; p.Glu26007Lys (Het - VUS)	disease range dysferlin by blood monocyte assay	LGMD2B/LGMDR2	94.09	Medium High
JF35^/C198	Female	unknown	20	36	non-ambulant; full time manual wheelchair use	progressive muscle weakness with onset in lower legs	EMG showed myopathic findings in the lower extremeties and quadriceps. Muscle biopsy showed consistent myopathic changes, but not much inflammatory changes	1800	Sanger sequencing of DYSF only, DYSF del/dup analysis; Sanger sequencing for DYSF intron 44 variant; RNAseq NMD panel	ND	absent dysferlin by blood monocyte assay	LGMD2B/LGMDR2	95.08	High
JF365	Male	none	11	11	ambulant	slow progressive proximal muscle weakness	muscle biopsy is mildly myopathic with a mild degree of myonecrosis	6683	Sanger sequencing of DYSF only; RNAseq NMD panel	ND	reduced dysferlin protein sarcolemmal staining by IHC of muscle biopsy; absent dysferlin by western blot of muscle biopsy, and disease range dysferlin by blood monocyte assay	ND
JF358	Male	none	16	5	ambulant	progressive proximal and distal weakness with initial calf hypertrophy that turned into atrophy	muscle biopsy showed dystrophic features	12990	Whole exome sequencing followed by confirmatory Sanger sequencing of identified DYSF variants; RNAseq NMD panel	MYH7 c.1954A>G (Het - P) - also found in father and likely cause of cardiomyopathy observed in both father and son. Father has no muscle symptoms NOTE: parent evaluated for the DYSF variants (c.5181delA and c.1668_1669insGTT) and each parent carries one DYSF variant	disease range dysferlin by blood monocyte assay	ND
JF340	Female	none	17	26	unknown	slow progressive muscle weakness with mild asymmetry	unknown	<200	comprehensive NMD NGS gene sequencing panel and del/dup analysis; RNAseq NMD panel	none	disease range dysferlin by blood monocyte assay	FSH	36.27	Medium Low	LGMD2L/LGMDR12	12.22	Medium Low	LGMD2H/LGMDR8	11.35	Medium
**	same individual as reported in Supplementary table 1 in Harris et al 2016 (PMID: 27602406)
^	same individual as reported in the Ankala et al (2014) (PMID: 24488599)
#	same individual as reported in the Nallamilli et al (2018) (PMID: 30564623)
LOVD	stands for Leiden Open Variation Database (https://databases.lovd.nl/shared/variants/DYSF/unique); number is the patient ID for the case with the indicated DYSF variants
JF	indicates cases that came from the Jain Foundation/Emory diagnostic study
C	indicates cases that came from biobank samples obtained from the Jain Foundation Clinical Outcome Study for Dysferlinopathy (COS)
CK	Creatine Kinase
CNV	Copy Number Variation
ND	Not determined
VUS	Variant of unknown significance
Het	Heterozygous
Hom	Homozygous
Hemi	Hemizygous
LP	Likely pathogenic
P	Pathogenic
NMD	Neuromuscular disease
del/dup	Deletion/duplication
IHC	Immunohistochemistry
NGS	Next Generation DNA sequencing

## Sheet: Table S4 - reclassification
Supplementary Table S4: The detailed evidence used for the ACMG/AMP classification of the DYSF variants identified in the 79 individuals evaluated
		Null variant when LOF is disease mechanism	Rarity in control populations (PM2) or allele frequency greater than expected for disease (BS1)	Detected in trans or in association with P/LP variants	Protein length changes	Missense change at same codon as another P/LP missense change	Cosegregation with disease in affected family members	Computational evidence supporting deleterious effect (PP3) or no impact (BP4)	Phenotype specific for disease	Well established in vitro or in vivo functional studies supportive of a damaging effect (PS3) or synonymous variant for which splicing evaluation shows no impact (BP7)
DYSF Variant (using NM_003494.3	protein consequence	PVS1 varying strengths	PM2 - moderate BS1 - strong gnomAD v2.1.1 POPMAX Filtering allele frequency	PM3 - varying strengths BP2 - supporting	PM4 moderate	PM5 varying strength depending on # of other P/LP variants found	PP1 various strengths depending on # of segregations	PP3 - supporting BP4 - supporting	PP4 varying strength see Table S3 for clinical data	PS3 - varying strengths BP7 - supporting	ACMG/AMP classification for this study P - pathogenic codes B - benign codes
c.17T>A	p.Ile6Asn	NA	PM2 This variant is absent from gnomAD v2.1.1	PM3 - not applied In this study, this variant is found in the heterozygote state in conjunction with c.4794G>T (LP)	NA	NA	NA	Neither PP3 or BP4 applied because don't meet set criteria REVEL - 0.489 CADD - 25.2	PP4 supporting In this study, ALDA predicts LGMD2B/R2 as the 1st prediction with high concordance, the out of disease range dysferlin protein keeps from upgrading this to PP4 moderate	NA	1 moderate (P), 1 supporting (P) = VUS
c.89_236del exons 2 - 3 deletion	p.Val31SerfsX71	PVS1 - very strong This variant is a null variant in a gene where LOF is a known mechanism of dysferlinopathy	PM2 This variant is absent from gnomAD v2.1.1	PM3 supporting In this study, this variant was found in the heterzygous state in conjunction with c.5979dupA (P)	NA	NA	NA	NA	PP4 moderate In this study, ALDA predicted LGMD2B as the 1st prediction with high concordance, absent dysferlin protein	NA	1 very strong (P), 2 moderate (P), 1 supporting (P) = pathogenic
c.125dupT	p.Asn43GlufsX6	PVS1 - very strong This variant is a null variant in a gene where LOF is a known mechanism of dysferlinopathy	PM2 This variant is absent from gnomAD v2.1.1	PM3 supporting In this study, this variant was found in the heterzygous state in conjuction with c.5159delG (P)	NA	NA	NA	NA	PP4 not applied because no clinical information available in this study	PS3 supporting In this study this variant was associated with disease range dysferlin by blood monocyte assay	1 very strong (P), 1 moderate (P), 2 supporting (P) = pathogenic
c.237_342del exon 4 deletion	p.Phe80ProfsX36	PVS1 - very strong This variant is a null variant in a gene where LOF is a known mechanism of dysferlinopathy	PM2 This variant is absent from gnomAD v2.1.1	PM3 supporting In this study, this variant was found in the heterozygous state in conjunction with c.5698_5699delAG (P)	NA	NA	NA	NA	PP4 not applied because clinical data available from this study and the literature is not sufficient to assign PP4	PS3 supporting In this study, this variant was associated with absent and disease range dysferlin protein	1 very strong (P), 1 moderate (P), 2 supporting (P) = pathogenic
c.331C>T	p.Gln111X	PVS1 - very strong This variant is a null variant in a gene where LOF is a known mechanism of dysferlinopathy	PM2 0.0009%	PM3 strong In this study this variant was found in trans with c.6124C>T (P). In addition, it has been reported in the literature in the 3 cases in the homozygous state and in the heterzygous state in association with c.2643+1G>A (P)(PMID: 33927379). There are additional cases in the literature that aren't listed here as the evidence listed already allows the maximal classification for this variant	NA	NA	NA	NA	PP4 moderate In this study, this variant was associated with progressive muscle weakness, myopathic EMG, elevated CK, and disease range dysferlin protein levels,	NA	1 very strong (P), 1 strong (P), 2 moderate (P) = pathogenic
c.401C>T	p.Pro134Leu	NA	PM2 0.004%	BP2 In this study, this variant was found in trans with c.6196G>A (LP) and in cis with c.5022delT (P)	NA	NA	NA	BP4 REVEL - 0.15 CADD - 23.4	PP4 not applied as this variant was seen in conjunction with 2 DYSF pathogenic/likely pathogenic variants	NA	2 supporting (B) = likely benign
c.509C>A	p.Ala170Glu	NA	BS1 1.467%	BP2 In this study this variant has been found in 1 case in the heterozyote state in conjunction with c.1663C>T (P) and c.1004G>C (VUS). In the literature this variant has been reported to be in cis with c.5713C>T (P) and in trans with c.1752+2T>A (P)	NA	NA	NA	Neither PP3 or BP4 applied because don't meet set criteria REVEL - 0.217 CADD - 15.63	PP4 not applied as this variant was seen in conjunction with 2 DYSF pathogenic variants	NA	1 strong (B), 1 supporting (B) = likely benign
c.533delG	p.Gly178GlufsX49	PVS1 - very strong This variant is a null variant in a gene where LOF is a known mechanism of dysferlinopathy	PM2 This variant is absent from gnomAD v2.1.1	PM3 moderate In this study, this variant was found in trans with c.1861G>A (P)	NA	NA	PP1 supporting In this study, there is cosegregation of this variant in one family with 1 additional affected sibling with same 2 DYSF variants	NA	PP4 moderate Ini this study, ALDA predicated LGMD2B/R2 as the 1st prediction with medium high concordance and disease range dysferlin by blood monocyte assay.	NA	1 very strong (P), 3 moderate (P), 1 supporting (P) - pathogenic
c.757C>T	p.Arg253Trp	NA	PM2 0.0126%	PM3 very strong In this study this variant was found to be in trans with c.2894G>A (P). In the literature it has been reported in the homozygous state in 1 case and in the heterozygous state in 9 cases associated with the following pathogenic variants c.1758C>G, c.5813_5821del, c.5871_5872del, c.5979dupA, exon 5–10 deletion, c.2248C>T, c.4824del, c.90deIA (PMID: 33927379, 27666772, 25868377, 2760…	NA	NA	PP1 supporting This variant has been reported to segregate with disease in 2 affected individuals in 1 family (PMID: 33927379)	Neither PP3 or BP4 applied because don't meet set criteria REVEL - 0.614 CADD - 26.4	PP4 not applied because clinical data available from this study and the literature is not sufficient to assign PP4	PS3 This variant is associated with disease range or absent dysferlin protein in this study and in the literature (PMID: 33927379, 27666772, 27602406	1 very strong (P), 1 moderate (P), 2 supporting (P) = pathogenic
c.855+1delG	p.V286WfsX2	PVS1 - very strong This variant is a null variant in a gene where LOF is a known mechanism of dysferlinopathy	PM2 0.0058%	PM3 very strong In this study this variant was found in the heterozygous state with c.3031G>C (LP). It has also been reported in the literature in the heterozygous state associated with c.5594delG (P), c.3031+2T>C (P), c.3126G>A (P), c.610C>T (P), c.959G>A (P), c.895G>A (P), c.3505_3506insC (P), c.3112C>T (P), c.3036G>A (P) (PMID: 33927379, 16705711, 27666772, 20544924, 27602406)	NA	NA	PP1 supporting This variant has been reported to segregate with disease in 2 affected individuals in 1 family (PMID: 33927379)	NA	PP4 not applied because clinical data available from this study and the literature is not sufficient to assign PP4	PS3 This variant is associated with absent dysferlin protein in this study and in the literature (PMID: 33927379, 16705711, 27602406)	2 very strong (P), 1 moderate (P), 2 supporting (P) = pathogenic
c.857T>A	p.Val286Glu, p.Val286_Arg302del	NA	PM2 0.0009%	PM3 strong In this study this variant was found in the heterozygous state in 3 cases associated with c.4794G>T (LP), c.3823C>T (P), or c.4886+1249G>T (LP). In the literature it has been reported in trans with c.5860G>T (P) (PMID: 33927379) and in the heterozygous state with c.2779del (P) (PMID:18832576)	NA	NA	NA	PP3 REVEL - 0.945 CADD - 32	PP4 moderate In this study, ALDA predicted LGMD2B/R2 as the 1st prediction with medium high concordance in JF364 and high concordance in JF35. There was absent dysferlin protein in JF35 and also in cases with this variant in the literature (PMID: 33927379, 18832576)	NA	1 strong (P), 2 moderate (P), 1 supporting (P) = likely pathogenic
c.863dupA	p.Asp288GlufsX40	PVS1 - very strong This variant is a null variant in a gene where LOF is a known mechanism of dysferlinopathy	PM2 0.0009%	PM3 supporting In this study, this variant was found in the heterozygous state in conjunction with c.3031+2T>C (P)	NA	NA	NA	NA	PP4 not applied because no clinical information available in this study	PS3 supporting In this study, this variant was associated with absent dysferlin protein	1 very strong (P), 1 moderate (P), 2 supporting (P) = pathogenic
c.865T>C	p.Ser289Pro	NA	PM2 This variant is absent from gnomAD v2.1.1	PM3 supporting In this study, this variant was found in the heterozygous state in conjuction with c.4794G>T (LP). This variant has also been reported in the heterzygous state in conjunction with c.757C>T (P) (PMID: 30564623 )	NA	NA	NA	PP3 REVEL 0.707 CADD 25.6	PP4 supporting In this study, ALDA predicted LGMD2B/R2 as 1st prediction with high concordance, dysferlin protein was only reported as reduced so can't upgrade to PP4 moderate	PS3 supporting This variant results in reduced dysferlin expression and no plasma membrane localization via in vitro assay (PMID: 35028538)	1 moderate (P), 4 supporting (P) = likely pathogenic
c.896G>A	p.Gly299Glu	NA	PM2 0.0065%	PM3 - not applied In this study, this variant was found in 1 case in conjunction with c.1877T>C (LB) and c.1168G>A (LP). This variant has only been previously reported in the heterozygous state in conjunction with DYSF variants labeled as VUS (PMIDs:16010686, 18853459, 27602406, 33927379; LOVD Individual:215587)	NA	PM5 strong 2 different pathogenic amino acid changes are found at Gly299 - p.Gly299Arg (P) [PMID: 27647186] and p.Glu299Trp (P) [PMID: 18306167]	NA	PP3 REVEL 0.947 CADD 25.2	PP4 not applied because clinical information not available in this study or the literature to allow for assigning PP4	PS3 supporting This variant results in reduced dysferlin expression and no plasma membrane localization via in vitro assay (PMID: 35028538)	1 strong (P), 1 moderate (P), 2 supporting (P) = likely pathogenic
c.907-2774_3873 +827del duplication of exons 10-35	unknown	NA	PM2 This variant is absent from gnomAD v2.1.1	PM3 supporting In this study, this variant was found in the heterzygous state in conjunction with c.1368C>A (P)	PM4 Inframe duplication of exons 10-35 adds 989 amino acids	NA	NA	NA	PP4 moderate In this study, ALDA predicts LGM2B/R2 as the 1st prediction with medium high concordance, absent dysferlin protein	NA	3 moderate (P), 1 supporting (P) = likely pathogenic
c.907-3C>A	p.Met303GlyfsX25 p.Val286GlyfsX25	NA	PM2 This variant is absent from gnomAD v2.1.1	PM3 supporting In this study, this variant was found in the heterzygous state in conjuction with c.3805dupG (P). In the literature this variant has also be reported in the heterzygous state in conjunction with c.2641A>C (LP) (PMID: 24488599)	NA	NA	NA	NA	PP4 moderate In this study, ALDA predicts LGMD2B/R2 as 1st prediction with medium high concordance, disease range dysferlin protein	PS3 strong RNAseq showed 2 abnormal splicing events.: one the complete skipping of exon 10 and the second the complete skipping of both exon 9 and 10. Both events lead to frameshifts	1 strong (P), 2 moderate (P), 1 supporting (P) = Likely Pathogenic
c.1004G>C	p.Gly335Ala	NA	PM2 This variant is absent from gnomAD v2.1.1	PM3 supporting In this study, this variant was found in the heterozygous state in conjunction with c.1663C>T (P) and c.509C>A (LB)	NA	NA	NA	PP3 REVEL: - 0.855 CADD - 26.2	PP4 not applied because no clinical information available in this study	PS3 supporting In this study this variant is associated with absent dysferlin by IHC and western blot of muscle biopsy	1 moderate (P), 3 supporting (P) = VUS
c.1053+1G>A	p.Arg313ProfsX8 p.His314GlufsX9 p.Val286_Pro351del	PVS1 - very strong This variant is a null variant in a gene where LOF is a known mechanism of dysferlinopathy	PM2 0.0065%	PM3 moderate In this study, this variant was found to be in trans with a deletion of exon 25-29 (P). This variant has also been reported in the heterozygote state in conjunction with c.997_998del (P) (PMID: 30564623)	NA	NA	NA	NA	PP4 moderate In this study, ALDA predicts LGMD2B/R2 as the 1st prediction with medium concordance, absent dysferlin by IHC of muscle biopsy, disease range dysferlin protein by blood monocyte assay	NA	1 very strong (P), 3 moderate (P) = pathogenic
c.1071delC	p.Ser358LeufsX17	PVS1 - very strong This variant is a null variant in a gene where LOF is a known mechanism of dysferlinopathy	PM2 This variant is absent from gnomAD v2.1.1	PM3 supporting In this study, this variant was found in the heterozygous state in conjunction with c.5698_5699delAG (P)	NA	NA	NA	NA	PP4 not applied because clinical data available from this study is not sufficient to assign PP4	PS3 supporting In this study, this variant was associated with disease range dysferlin protein	1 very strong (P), 1 moderate (P), 2 supporting (P) = pathogenic
c.1168G>A	p.Asp390Asn	NA	PM2 0.0003%	PM3 strong In this study this variant was found in the heterozygous state in 1 case in association with c.896G>A (LP) and c.1877T>C (LB). It has also been reported in 1 case to be in trans with c.3181del (P) and in cis with c.1020C>A (LP) (LOVD ID 00215537) and in the homozygous state in 1 case (LOVD ID 215139). In addition it has been reported in the literature in 5 cases in a heterozygous state…	NA	NA	PP1 supporting This variant has been reported to segregate with disease in 2 affected individuals in 1 family (PMID: 33927379)	Neither PP3 or BP4 applied because don't meet set criteria REVEL - 0.414 CADD - 26.7	PP4 not applied because clinical data available from this study and the literature is not sufficient to assign PP4	PS3 supporting This variant results in reduced dysferlin expression and no plasma membrane localization via in vitro assay (PMID: 35028538) This variant was associated with absent dysferlin protein in 2 cases in the literature (PMID: 33927379)	1 strong (P), 1 moderate (P), 2 supporting (P) = likely pathogenic
c.1171_1180+4dup14	p.Met394SerfsX10	NA	PM2 This variant is absent from gnomAD v2.1.1	PM3 supporting In this study, this variant was found in the homozygous state in 1 case	NA	NA	NA	NA	PP4 moderate In this study, ALDA predicted LGMD2B/R2 as the second prediction with high concordance and disease range dysferlin protein	PS3 strong RNAseq showed that this duplication leads to the extention of the normal splice donor site to the end of the duplication in all transcripts, which results in a frameshift	1 strong (P), 2 moderate (P); 1 supporting (P) = Likely Pathogenic
c.1180+5G>A	p.Met394SerfsX27, p.Val385TrpfsX5	NA	PM2 0.0009%	PM3 very strong In this study this variant was found in the heterzygous state in 1 case in association with c.3112C>T (P) and c.3191_3196depCGGAGG (LB). This variant has previously been reported in a heterozygous state in 7 cases in the literature associated with c.3601C>T (P)(trans), c.4194del (P) (trans), c.4941_4942del (P), c.3988C>T (P), c.2997G>T (P), c.6124C>T (P), c.1177C>T (P) (PMID: 2840…	NA	NA	NA	NA	PP4 moderate In PMID 28403181, the case with this variant (patient 20) showed progressive muscle weakness, myopathic features on biopsy, elevated CK, and absent/reduced dysferlin protein expression	PS3 strong RNAseq showed that this variant leads to two different abberrant splicing events that both lead to frameshifts.	1 very strong (P), 1 strong (P), 2 moderate (P) = pathogenic
c.1368C>A	p.Cys456X	PVS1 - very strong This variant is a null variant in a gene where LOF is a known mechanism of dysferlinopathy	PM2 0.0007%	PM3 moderate In this study this variant was found in the heterzygous state in association with a duplication of exons 10-35 (LP). This variant has also been reported in the literature in the heterozygous state in 2 cases in association with c.5920_5921insCCCTGTGTGGCACTGTGTAGGAG (P), c.1555G>A (P) (PMID: 33927379) and in the homozygous state in 1 case (PMID: 27602406)	NA	NA	NA	NA	PP4 moderate In this study, ALDA predicted LGMD2B/R2 as the 1st prediction with medium high concordance and absent dysferlin protein	NA	1 very strong (P), 3 moderate (P) = pathogenic
c.1392dupA	p.Asp465ArgfsX9	PVS1 - very strong This variant is a null variant in a gene where LOF is a known mechanism of dysferlinopathy	PM2 0.0009%	PM3 strong In this study this variant was found in the heterzygous state in 1 case in association with c.1481-1G>A (P). In addition this variant has been reported in the literature in the homozygous state in 3 cases (PMID: 33927379) and in the heterozygous state in association with c.755C>T (LP), c.3516_3517delTT (P), 5836_5839delCAGC (P), c.4756C>T (P), or c.3112C>T (P) (PMID: 24488599, 20544924…	NA	NA	PP1 supporting This variant has been reported to segregate with disease in 2 affected individuals in 1 family (PMID: 20544924)	NA	PP4 supporting In this study, ALDA predicted LGMD2B/R2 as the 1st prediction with high concordance and associated with reduced dysferlin protein levels	PS3 supporting This variant was associated with absent dysferlin in the 2 releated cases in PMID: 20544924.	1 very strong (P), 1 strong (P), 1 moderate (P), 3 supporting (P) = pathogenic
c.1481-1G>A	p.Glu494GlyfsX16	PVS1 - very strong This variant is a null variant in a gene where LOF is a known mechanism of dysferlinopathy	PM2 0.0009%	PM3 moderate In this study, this variant was found in the heterozygous state in conjunction with c.1392dupA (P). In addition, it has been reported in the heterozygous state with c.5836_5839del (P) (PMID: 20544924)	NA	NA	NA	NA	PP4 supporting in this sutdy, ALDA predicted LGMD2B/R2 as the 1st prediction with high concordance; however, only reduced dysferlin was reported which doesn't allow an upgrade to PP4 moderate	NA	1 very strong (P), 2 moderate (P), 1 supporting (P)= pathogenic
c.1517C>G	p.Ser506X	PVS1 - very strong This variant is a null variant in a gene where LOF is a known mechanism of dysferlinopathy	PM2 This variant is absent from gnomAD v2.1.1	PM3 supporting In this study, this variant was found in the heterozygous state in conjunction with c.4408C>T (P)	NA	NA	NA	NA	PP4 moderate Iin this study, ALDA predicted LGMD2B/R2 as the 1st prediction with a high concordance, disease range dysferln by monocyte assay	NA	1 very strong (P), 2 moderate (P), 1 supporting (P) = pathogenic
c.1639-6T>A	p.Gly547AlafsX24	NA	PM2 0.0017%	PM3 moderate In this study, this variant was found in the heterzygous state in conjunction with c.5503A>G (P). It has also been reported to be found in the homozygous state in 1 case (PMID 21522182) and in the heterzygous state in conjuction with c.5503A>G (P) (PMID:30564623)	NA	NA	PP1 supporting In this study, there is cosegregation of this variant in one family with 1 additional affected sibling with the same 2 DYSF variants	NA	PP4 moderate In this study, ALDA predicated LGMD2B/R2 as the 1st prediction with medium concordance and absent dysferlin by IHC of muscle biopsy and blood monocyte assay.	PS3 strong RNAseq showed the use of a cryptic splice acceptor site in intron 19 that results in the retention of 4 bp of intronic DNA in exon 19 after splicing which leads to a frameshift	1 strong (P), 3 moderate (P), 1 supporting (P) = pathogenic
c.1663C>T	p.Arg555Trp	NA	PM2 0.0027%	PM3 very strong In this study this variant was found in 1 case in trans with a DYSF exon 52 deletion (P) and in another case in the heterzygous state in association with c.1004G>C (VUS) and c.509C>A (LB). This variant has also been reported in the homozygous state in 4 patients (PMID: 33927379, 27602406), in trans with c.3832C>T (P), and in the heterozygous state in association with c.610C>T (P),…	NA	NA	PP1 supporting This variant has been reported to segregate with disease in 2 affected individuals in 1 family (PMID: 33927379)	PP3 REVEL - 0.94 CADD - 30	PP4 not applied because clinical data available from this study and the literature is not sufficient to assign PP4	PS3 supporting This variant results in reduced dysferlin expression and no plasma membrane localization via in vitro assay (PMID: 35028538) In this study and in the literature, this variant is associated with absent dysferlin protein (PMID: 33927379, 25591676, 27602406)	1 very strong (P), 1 moderate (P), 3 supporting (P) = pathogenic
c.1668_1669insGTT	p.Leu557_Leu558insVal	NA	PM2 0.0022%	PM3 moderate In this study, this variant was shown to be in trans with c.5181delA (P)	NA	NA	NA	NA	PP4 moderate In this study this variant is associated with elevated CK, progressive muscle weakness, muscle biopsy with dystrophic features, disease range dysferlin	NA	3 moderate (P) = likely pathogenic
c.1834C>T	p.Gln612X	PVS1 - very strong This variant is a null variant in a gene where LOF is a known mechanism of dysferlinopathy	PM2 0.0003%	PM3 strong In this study this variant was seen in the heterozygous state in association with DYSF exon 52 deletion (P). In addition, this variant has been reported in the literature in the homozygous state in 3 patients and in the heterozygous state in association with c.3967C>T (P),or c.4872_4876delinsCCCC (P) (PMID: 33927379)	NA	NA	PP1 supporting This variant has been reported to segregate with disease in 2 affected individuals in 1 family (PMID: 33927379)	NA	PP4 moderate In this study, ALDA predicted LGMD2B/R2 as the 1st prediction with medium concordance and absent dysferlin protein	NA	1 very strong (P), 1 strong (P), 1 moderate (P), 1 supporting (P) = pathogenic
c.1852G>A	p.Gly618Arg	NA	PM2 0.0046%	PM3 strong In this study, this variant was found to be in trans with c.2811-2A>C (P) . In the literature this variant has been reported in the homozygous case in 5 cases (PMID:33927379, 32400077, 17828519, 26088049) and in a heterozygous state in 1 case (associated with c.4985C>G (P), PMID: 15469449)	NA	NA	PP1 supporting This variant has been reported to segregate with disease in one affected family, with 2 affected individuals, and 0 unaffected individual [PMID: 15469449]	PP3 REVEL - 0.925 CADD - 28.2	PP4 moderate In this study, this variant was associated with progressive muscle weakness, dystophic biopsy, elevated CK, absent dysferlin protein levels	PS3 supporting This variant results in reduced dysferlin expression and no plasma membrane localization via in vitro assay (PMID: 35028538)	1 strong (P), 2 moderate (P), 3 supporting (P) = pathogenic
c.1861G>A	p.Gly621Arg	NA	PM2 0.0029%	PM3 very strong In this study this variant is found in trans with c.533delG (P). In addition, this variant has been reported in the literature in the homozygous state in 1 case (PMID: 33927379) and in the heterzygous state in association c.827del (P), 5509G>A (LP), c.1180+2T>C (P), c.5668-7G>A (P), c.533delG (P), c.5525+1del (P), or c.2643+1G>A (P) (PMID: 21522182, 19528035, 17994539, 34559919, 3…	NA	NA	PP1 supporting This variant has been reported to segregate with disease in 2 affected individuals in 1 family in this study	Neither PP3 or BP4 applied because don't meet set criteria REVEL - 0.88 CADD - 24.6	PP4 moderate In this study, ALDA predicted LGMD2B/R2 as the 1st prediction with high concordance and disease range dysferlin protein	PS3 supporting This variant results in reduced dysferlin expression and no plasma membrane localization via in vitro assay (PMID: 35028538)	1 very strong (P), 2 moderate (P), 2 supporting (P) = pathogenic
c.1877T>C	p.Met626Thr	NA	BS1 0.2276%	PM3 - not applied In this study, this variant was found in the heterozygous state in 1 case in conjunction with both c.896G>A (P) and c.1168G>A (LP). In the literature this variant has been reported in the heterzygous state in conjunction with c.896G>A (P) in 3 cases and in 2 of these cases it was proven to be in cis with the c.896G>A (P). Therefore, given the fact that there are 3 DYSF variants …	NA	NA	NA	BP4 REVEL 0.122 CADD 8.856	PP4 not applied as this variant was seen in conjunction with 2 DYSF pathogenic/Likely pathogenic variants	NA	1 strong (B), 1 supporting (B) = likely benign
c.1948delC	p.Leu650TyrfxX6	PVS1 - very strong This variant is a null variant in a gene where LOF is a known mechanism of dysferlinopathy	PM2 This variant is absent from gnomAD v2.1.1	PM3 strong In this study this variant was shown to be in trans with c.2643+1G>A (P) and c.4577A>C (LB). In addition, this variant has been reported in the literature in the homozygous state in 2 cases (PMID:33927379, 19309282) and in the heterozygous state in 1 case in association with c.3516_3517del (P).	NA	NA	NA	NA	PP4 moderate In this study, this variant was associated with progressive muscle weakness, myopathic muscle biopsy with myonecrosis, elevated CK, absent dysferlin protein levels by western blot of muscle biopsy	NA	1 very strong (P), 1 strong (P), 2 moderate (P) = pathogenic
c.1966A>G	p.Lys656Glu	NA	BS1 0.1535%	PM3 supporting In this study, this variant was found in the heterozygous state as the only DYSF variant. In the literature this variant has been reported in the heterzygous state in conjunction with c.2200_2205delinsT (P) PMID: 21522182	NA	NA	NA	PP3 REVEL - 0.795 CADD - 39	PP4 not applied because there is only one DYSF variant identified and no clinical data in the literature	NA	2 supporting (P), 1 strong (B) = VUS
c.2071C>T	p.Gln691X	PVS1 - very strong This variant is a null variant in a gene where LOF is a known mechanism of dysferlinopathy	PM2 0.000%	PM3 moderate In this study, this variant was found to be in trans with c.3113G>A (P)	NA	NA	NA	NA	PP4 moderate In this study, ALDA predicts LGMD2B/R2 as the 1st prediction with high concordance, dysferlin protein is absent PP4 moderate	NA	1 very strong (P), 3 moderate (P) - pathogenic
c.2077delC	p.His693ThrfsX4	PVS1 - very strong This variant is a null variant in a gene where LOF is a known mechanism of dysferlinopathy	PM2 This variant is absent from gnomAD v2.1.1	PM3 strong In this study, this variant was found to be in trans with the deletion of exons 25-29 (P). In addition, this variant has also been reported in the homozygous state in 2 cases and in the heterozygous state in conjunction with c.3113G>A (P) (PMID: 21522182)	NA	NA	NA	NA	PP4 not applied because clinical data not available from this study and the clinical data from the literature is not sufficient to assign PP4	PS3 supporting This variant was associated with disease range dysferlin protein in the 3 cases identified in PMID 21522182	1 very strong (P), 1 strong (P), 1 moderate (P), 1 supporting (P) = pathogenic
c.2079C>T	p.His693=	NA	PM2 0.007207%	Neither PM3 or BP2 applied In this study, this variant is found in the homozygous state in association with the LP variant c.5526-7T>G (LP) which shows that it is in cis with this LP variant	NA	NA	NA	NA	PP4 not applied because found in conjunction with a homozygous LP variant	BP7 supporting RNAseq confirmed no splicing issue	1 moderate (P), 1 supporting (B) = VUS
c.2163-2A>G	p.Gln722LeufsX26, p.Gln722ProfsX51	PVS1 - very strong This variant is a null variant in a gene where LOF is a known mechanism of dysferlinopathy	PM2 0.0062%	PM3 supporting In this study this variant was shown to be in the heterzygous with a variant that causes the skipping of exon 23 and exon 24 which results in a frameshift. In addition, this variant has been reported in the literature in the heterzygous state in 1 case in association with c.5668-7G>A (P).	NA	NA	NA	NA	PP4 not applied because clinical data available from this study and the literature is not sufficient to assign PP4	PS3 supporting In this study and in the literature, this variant is associated with absent dysferlin protein (PMID: 33927379)	1 very strong (P), 1 moderate (P), 2 supporting (P) = pathogenic
c.2332C>T	p.Arg778Cys	NA	PM2 0.002870%	PM3 not applied In this study, this variant was found in the heterozygous state as the only DYSF variant and was found in conjunction with single variants in CAPN3 (pathogenic) and VCP (VUS).	NA	NA	NA	Neither PP3 or BP4 applied because don't meet set criteria REVEL - 0.629 CADD - 26.2	PP4 not applied because there is only one DYSF variant identified	NA	1 moderate (P) = VUS
c.2496_2499delGACA	p.Thr833SerfsX3	PVS1 - very strong This variant is a null variant in a gene where LOF is a known mechanism of dysferlinopathy	PM2 0.0009%	PM3 strong In this study this variant was shown to be in the heterzygous state in association with c.5668-7G>A (P) (PMID:33927379). In addition, this variant has been reported in the literature to be in trans with c.5036G>A (LP) and in the homozygous state in 1 case (PMID: 21522182).	NA	NA	PP1 supporting This variant has been reported to segregate with disease in 2 affected individuals in 1 family (PMID: 33927379)	NA	PP4 not applied because clinical data available from this study and the literature is not sufficient to assign PP4	PS3 supporting In this study and in the literature, this variant is associated with absent or disease range dysferlin protein (PMID: 33927379, 21522182)	1 very strong (P), 1 strong (P), 1 moderate (P), 2 supporting (P) = pathogenic
c.2512_3174del exons 25- 29 deletion	p.Tyr838_Arg1058del	PVS1 - strong Multi-exon deletion that preserves reading frame and removes >10% of protein	PM2 This variant is absent from gnomAD v2.1.1	PM3 strong In this study, this deletion was shown in 2 cases to be in trans with c.2077delC (P) or c.1053+1G>A (P). In addition, this deletion has also been previously reported in the homozygous state in 2 individuals (PMID: 15469449, 11053681)	NA	NA	NA	NA	PP4 moderate In JF277, ALDA predicts LGMD2B/R2 as the 1st prediction with medium concordance, absent dysferlin by IHC of muscle biopsy, disease range dysferlin protein by blood monocyte assay. In the literature (PMID: 15469449, 11053681), both patients have phenotypes consistent with dysferlinopathy and disease range dysferlin protein	NA	2 strong (P), 2 moderate (P) - pathogenic
c.2643+1G>A	p.Tyr838_Thr881del	PVS1 - moderate Exon skipping that preserves reading frame and removes <10% of the protein	BS1 not applied because this variant is a known high frequency pathogenic mutation 0.11%	PM3 very strong In this study, this variant was found in the heterozygous state in 6 cases. In 5/6 cases it was found in conjunction with c.4577A>C (LB) and at least one additional DYSF variant. In 4 out of the 5 cases in which it is found with c.4577A>C (LB), it was proven to be in cis with c.4577A>C (LB) and in trans with DYSF variants c.5059T>C (LP), c.5668-7G>A (P), c.3112C>T (P), or c.1948de…	NA	NA	PP1 moderate This variant has been reported to segregate with disease in 3 affected individuals in 1 family (PMID: 33927379)	NA	PP4 moderate In this study in JF250, this variant was associated with progressive muscle weakness, dystrophic muscle biopsy, myopathic EMG , elevated CK, and disease range dysferlin protein	NA	1 very strong (P), 3 moderate (P) = pathogenic
c.2643+5G>A	p.Tyr838_Thr881del	NA	PM2 This variant is absent from gnomAD v2.1.1	PM3 supporting In this study, this variant was found in the heterozygous state in conjunction with c.3113G>A (P)	PM4 RNAseq showed the complete skipping of exon 25 which leads to an inframe deletion of 44 amino acids	NA	PP1 supporting In this study, there is cosegregation of this variant in one family with 1 additional affected sibling with same 2 DYSF variants	NA	PP4 moderate In this study this variant was associated with progressive muscle weakness, myopathy on EMG, absent dysferlin protein	NA	3 moderate (P), 2 supporting (P) = likely pathogenic
c.2790G>C	p.Trp930Cys	NA	PM2 This variant is absent from gnomAD v2.1.1	PM3 moderate In this study, this variant was found in the heterzygous state in 2 cases. In one case it was found in conjunction with c.2643+1G>A (P), c.3702T>C (VUS), and 4577A>C (LB). In the other case, it was found in conjunction with c.4024C>T (LP) and c.4526T>G (VUS). This variant has also been reported in the heterzygous state in conjunction with c.3832C>T (P) (PMID: 18853459)	NA	NA	NA	PP3 REVEL 0.867 CADD 25.7	PP4 moderate In JF97, ALDA predicted LGMD2B/R2 as 1st prediction with medium high concordance, disease range dysferlin protein. In JF334 there was progressive muscle weakness, dystrophic biopsy, disease range dysferlin protein	PS3 supporting This variant results in reduced dysferlin expression and no plasma membrane localization via in vitro assay (PMID: 35028538)	3 moderate (P), 2 supporting (P) = likely pathogenic
c.2810+1G>A	p.Tyr882SerfsX4 p.Trp930_Thr937del	PVS1 - very strong This variant is a null variant in a gene where LOF is a known mechanism of dysferlinopathy	PM2 0.0003%	PM3 moderate In this study, this variant was found to be in trans with c.2811-20T>G (LP). It has also been reported in the homozygous case in 1 case (PMID: 34559919)	NA	NA	NA	NA	PP4 supporting No clinical information available in this study. In PMID 34559919 this variant was associated with progressive muscle weakness and abnormal EMG in affected muscles	PS3 supporting In this study, this variant is associated with absent dysferlin protein by IHC and western blot of muscle biopsy tissue	1 very strong (P), 2 moderate (P), 2 supporting (P) = pathogenic
c.2811-20T>G	p.Leu938ArgfsX3	NA	PM2 0.0004%	PM3 moderate In this study, this variant was shown to be in trans with c.2810+1G>A (P)	NA	NA	NA	NA	PP4 not applied because no clinical information available in this study	PS3 strong RNAseq showed abnormal splicing of exon 27 due to the use of an alternate splice acceptor site that leads to a frameshift In this study, this variant is associated with absent dysferlin by biopsy IHC and western	1 strong (P), 2 moderates (P) = Likely pathogenic
c.2811-2A>C	p.Leu938ArgfsX3, p.Leu938ArgfsX16, p.Leu938AlafsX15	PVS1 - very strong This variant is a null variant in a gene where LOF is a known mechanism of dysferlinopathy	PM2 This variant is absent from gnomAD v2.1.1	PM3 strong In this study, this variant is found in trans with c.1852G>A (P). In addition, it has been reported in the literature in 3 cases in the homozygous state (PMID: 33927379) and in one case in the heterzygous state in association with c.5529G>A (P) (PMID: 30564623).	NA	NA	PP1 moderate This variant has been reported to segregate with disease in 3 affected individuals in 1 family (PMID: 33927379)	NA	PP4 moderate In this study, this variant was associated with progressive muscle weakness, dystophic biopsy, elevated CK, absent dysferlin protein levels	NA	1 very strong (P), 1 strong (P), 3 moderate (P) = pathogenic
c.2875C>T	p.Arg959Trp	NA	PM2 0.0035	PM3 very strong In this study this variant was found in trans with the deletion of exon 52 (P). In addition, it has been reported in the literature in 2 cases in the homozygous state and in trans with c.3112C>G (LP) and c.2810+5G>A (LP) (PMID: 33927379, 21522182)	NA	NA	PP1 supporting This variant has been reported to segregate with disease in 2 affected individuals in 1 family (PMID: 33927379)	PP3 REVEL - 0.773 CADD - 31	PP4 not applied because clinical data available from this study and the literature is not sufficient to assign PP4	PS3 supporting This variant results in reduced dysferlin expression and no plasma membrane localization via in vitro assay (PMID: 35028538) This variant was associated with absent or disease range dysferlin protein in this study and the literature (PMID: 33927379, 21522182))	1 very strong (P), 1 moderate (P), 3 supporting (P) = pathogenic
c.2894G>A	p.Trp965X	PVS1 - very strong This variant is a null variant in a gene where LOF is a known mechanism of dysferlinopathy	PM2 0.0009%	PM3 moderate In this study this variant is found in trans with c.757C>T (P). In addition, it has been reported in the literature in the heterzygous state in associate with c.6233_6240del (LP) or c.4200dup (P) (PMID: 33927379).	NA	NA	NA	NA	PP4 not applied because clinical data available from this study and the literature is not sufficient to assign PP4	PS3 supporting In this study and in the literature, this variant is associated with absent or disease range dysferlin protein (PMID: 33927379)	1 very strong (P), 1 moderate (P), 2 supporting (P) = pathogenic
c.2929G>A	p.Gly977Arg	NA	PM2 0.005437%	PM3 supporting In this study, this variant is found in the homozygoust state and is found in conjunction with c.3022G>A (VUS) which is also in the homozygous state	NA	NA	NA	PP3 REVEL - 0.782 CADD - 32	PP4 not applied because there is no P/LP DYSF variant present	PS3 supporting This variant is associated with disease range dysferlin protein	1 moderate (P) and 3 supporting (P) = VUS
c.3022G>A	p.Asp1008Asn	NA	PM2 0.001897%	PM3 supporting In this study, this variant is found in the homozygoust state and is found in conjunction with c.2929G>A (VUS) which is also in the homozygous state	NA	NA	NA	PP3 REVEL - 0.737 CADD - 32	PP4 not applied because there is no P/LP DYSF variant present	PS3 supporting This variant is associated with disease range dysferlin protein	1 moderate (P), 3 supporting (P) = VUS
c.3031G>C	p.Gly1011Argfs p.Asn976AlafsX46	NA	PM2 This variant is absent from gnomAD v2.1.1	PM3 moderate In this study, this variant was found in the heterozygous state in conjunction with c.855+1delG (P). In the literature this variant has been reported in two cases in the heterozygous state with c.855+1delG (P) (PMID:19528035, 27666772)	NA	NA	NA	NA	PP4 not applied because no clinical information available in this study and clinical information from the literature insufficient to apply PP4	PS3 strong RNAseq showed the inclusion of the entire intron 28 which results in a frameshift and the presence of a premature stop codon 120bp into the inserted intron, as well as the complete skipping of exon 28 that results in a frameshift This variant is associated with absent or severly reduced dysferlin protein both in this study and in the literature (PMID: 19528035)	1 strong (P), 2 moderate (P) = Likely Pathogenic
c.3031+2T>C	p.Asn976AlafsX46	PVS1 - very strong This variant is a null variant in a gene where LOF is a known mechanism of dysferlinopathy	PM2 This variant is absent from gnomAD v2.1.1	PM3 strong In this study this variant is found in the heterzygous state in association with c.863dupA (P). In addition, it has been reported in the literature in the homozygous state in 11 cases from 5 families and in the heterzygous state associated with c.855+1del (P) (PMID: 33927379, 26444858)	NA	NA	PP1 strong This variant has been reported to segregate with disease across 3 families in 10 individuals (PMID: 33927379, 26444858)	NA	PP4 moderate Clinical data for case C-4 in PMID 26444858 reports progressive muscle weakness for 3 years, dystrophic feature on muscle biopsy, myopathic EMG, elevated CK, and absent dysferlin protein by western blot on muscle	NA	1 very strong (P), 2 strong (P), 2 moderate (P) = pathogenic
c.3051dupC	p.Ile1018HisfsX14	PVS1 - very strong This variant is a null variant in a gene where LOF is a known mechanism of dysferlinopathy	PM2 0.0062%	PM3 moderate In this study, this variant was found to be in trans with the deletion of DYSF exon 34 (LP)	NA	NA	PP1 supporting In this study, there is cosegregation of this variant in one family with 1 additional affected sibling with same 2 DYSF variants	NA	PP4 moderate In this study this variant is associated with progressive muscle weakness, dystrophic biopsy, elevated CK, absent dysferlin protein	NA	1 very strong (P), 3 moderate (P), 1 supporting (P) = pathogenic
c.3065G>A	p.Arg1022Gln	NA	BS1 3.099%	BP2 In this study, this variant was found to be in trans with c.1639-9T>A (P) and in cis with c.4003G>A (P)	NA	NA	NA	Neither PP3 or BP4 applied because don't meet set criteria REVEL - 0.389 CADD - 22.9	PP4 not applied as this variant was seen in conjunction with 2 DYSF pathogenic variants	NA	1 strong (B), 1 supporting (B) = likely benign
c.3112C>T	p.Arg1038X	PVS1 - very strong This variant is a null variant in a gene where LOF is a known mechanism of dysferlinopathy	PM2 0.0011	PM3 very strong In this study this variant is found in 2 cases. In the first case it is in trans with c.2643+1G>A (P) and c..4577A>C (LB) and in the second case it is found in the heterzygous state with c.1180+5G>A (P). In addition, it has been reported in the literature in a homozygous state in 4 cases (PMID: 23254335, 31937337) and in a heterozygous state in association with pathogenic variants…	NA	NA	PP1 strong This variant has been shown to segregate with disease across 3 families in 7 individuals (this study and PMID: 33927379, 31937337)	NA	PP4 moderate Clinical data from family F22 in PMID: 31937337 reports progressive muscle weakness, myopathic EMG, elevated CK, absent dysferlin protein	NA	2 very strong (P), 1 strong (P), 2 moderate (P) = P
c.3113G>A	p.Arg1038Gln	NA	PM2 0.0055%	PM3 very strong In this study this variant was found in the heterzygous state in association with c.2643+5G>A (LP). In addition, this variant has been reported in the literature in the homozygous state in 3 cases (PMID: 30564623, 33927379) and in the heterzygous state in association with c.5594del (P), c.1464del (P), c.5979dup (P), c.4756C>T (P), c.2071C>T (P), or c.3988C>T (P) (PMID: 33927379, 2…	NA	NA	PP1 strong This variant has been shown to segregate with disease across 2 families in 4 individuals (this study and PMID: 17994539)	PP3 REVEL - 0.935 CADD - 31	PP4 moderate In this study, this variant was associated with progressive muscle weakness, myopathic EMG, absent dysferlin protein levels	PS3 supporting This variant results in reduced dysferlin expression and no plasma membrane localization via in vitro assay (PMID: 35028538)	1 very strong (P), 1 strong (P), 2 moderate (P), 2 supporting (P) = pathogenic
c.3113G>C	p.Arg1038Pro	NA	PM2 0.0004%	PM3 moderate In this study this variant was found in cis with c.3065G>A (LB) and in trans with c.4756C>T (P)	NA	PM5 moderate 2 other amino acid changes are found at Arg 1038 - Arg1038Gln (P) and p.Arg1038Gly (LP) [PMID: 33927379]	NA	PP3 REVEL 0.887 CADD 31	PP4 not applied because no clinical information available in this study	PS3 supporting This variant results in reduced dysferlin expression and no plasma membrane localization via in vitro assay (PMID: 35028538) In this study, this variant is associated with absent dysferlin protein by IHC and/or western blot of muscle biopsy	3 moderate (P); 2 supporting (P) = Likely pathogenic
c.3137G>A	p.Arg1046His	NA	PM2 0.004	PM3 very strong In this study this variant was found in the heterzygous state with c.5341G>A (LP) or c.6038C>G (LP). In addition, it has been reported in the literature in the homozygous state in 6 cases (PMID: 33927379, 27647186, 11468312) and in the heterzygous state in association with c.3477C>A (P), c.2511+1G>A (LP), c.1375dupA (P), c.2997G>T (P), c.965T>C (LP), or c.353del (P) (PMID: 3392737…	NA	NA	PP1 supporting This variant has been reported to segregate with disease in 2 affected individuals in 1 family (PMID: 33927379)	PP3 REVEL - 0.826 CADD - 29.6	PP4 moderate In this study, this variant was associated with progressive muscle weakness, dystrophic biopsy, elevated CK, and disease range dysferlin protein levels, as well as with an ALDA prediction of LGMD2B/R2 as the first prediction with high concordance and absent dysferlin protein	PS3 supporting This variant results in reduced dysferlin expression and no plasma membrane localization via in vitro assay (PMID: 35028538)	1 very strong (P), 2 moderate (P), 3 supporting (P) = pathogenic
c.3191_3196dupCGGAGG	p.Glu1065_Gly1066insAlaGlu	NA	BS1 3.91%	BP2 In this study this variant is found in 1 case in conjunction with c.3112C>T (P) and c.1180+5G>A (P). In LOVD (#00215340), this variant was reported to be found in cis with c.5698_5699del (P) and in trans with c.3349-2A>G (P)	NA	NA	NA	NA	PP4 not applied as this variant was seen in conjunction with 2 DYSF pathogenic variants	NA	1 strong (B), 1 supporting (B) = likely benign
c.3444T>A	p.Tyr1148X	PVS1 - very strong This variant is a null variant in a gene where LOF is a known mechanism of dysferlinopathy	PM2 0.0007%	PM3 strong In this study, this variant was found in the heterozygous state in conjunction with c.4756C>T (P) and in cis with c.3445G>A (VUS). It also has been reported in the homozygous state in one case (PMID: 30919934) and in the heterozygous state in 2 cases in conjunction with c.4497del (P) and in 1 case with c.5713C>T (P) (PMID: 30564623)	NA	NA	NA	NA	PP4 not applied because no clinical data not available from this study and the clinical data from the literature is not sufficient to assign PP4	PS3 supporting In this study, dysferlin protein was indicated to by absent by muscle western blot	1 very strong (P), 1 strong (P), 1 moderate (P), 1 supporting (P) = pathogenic
c.3445G>A	p.Gly1149Arg	NA	PM2 0.000701%	BP2 In this study, this variant has been seen in cis with c.3444T>A (P) and in conjunction with c.4756C>T (P)	NA	NA	NA	Neither PP3 or BP4 applied because don't meet set criteria REVEL - 0.68 CADD - 32	PP4 not applied as this variant was seen in conjunction with 2 DYSF pathogenic variants	NA	1 moderate (P), 1 supporting (B) = VUS
c.3466T>C	p.Cys1156Arg	NA	PM2 This variant is absent from gnomAD v2.1.1	PM3 supporting In this study, this variant was found in the homozygous state	NA	NA	NA	PP3 REVEL - 0.868 CADD - 29.2	PP4 not applied because clincial information available is not sufficient to assignPP4	PS3 supporting This variant results in reduced dysferlin expression and no plasma membrane localization via in vitro assay (PMID: 35028538) In this study, this variant is associated with absent dysferlin protein	1 modearte (P), 3 supporting (P) = VUS
c.3517dupT	p.Ser1173PhefsX2	PVS1 - very strong This variant is a null variant in a gene where LOF is a known mechanism of dysferlinopathy	PM2 0.0007%	PM3 strong In this study, this variant was found to be in trans with c.3113G>A (P) in one case and in another case was seen in the heterzygous state in conjunction with c.5836_5839delCAGC (P). In addition, this variant has been report in the homozygous state in 1 case (PMID: 19528035) and in the heterozygous state in 3 cases in conjunction with c.5713C>T (P) or c.2875C>T (P), PMID: 18853459, 1952…	NA	NA	NA	NA	PP4 moderate In this study, ALDA predicts LGMD2B/R2 as the 1st prediction with medium concordance, absent dysferlin protein	NA	1 very strong (P), 1 strong (P), 2 moderate (P) = pathogenic
c.3534C>T	p.Ile1178=	NA	BS1 0.9966%	Neither PM3 or BP2 applied In this study, this variant was found in the heterzygous state in conjunction with 2 variants in DNAJB6 (both VUS)	NA	NA	NA	NA	PP4 not applied because second DYSF variant not identified	BP7 supporting RNAseq confirmed no splicing issue	1 strong (B), 1 supporting (B) = likely benign
c.3702T>C	p.Tyr1234=	NA	PM2 0.03131%	Neither PM3 or BP2 applied In this study this variant was found in the heterzygous state in one case in conjunction c.2643+1G>A (P), c.2790G>C (LP), and 4577A>C (LB)	NA	NA	NA	NA	PP4 not applied because found in conjunction with 2 P/LP DYSF variants	BP7 supporting RNAseq confirmed no splicing issue	1 moderate (P), 1 supporting (B) = VUS
c.3703_3843del exon 34 deletion	p.Gly1235_Lys1281del	PVS1 - moderate Single exon deletion that preserves reading frame and removes <10% of protein	PM2 This variant is absent from gnomAD v2.1.1	PM3 moderate In this study, this variant was shown to be in trans with c.3051dupC (P)	NA	NA	PP1 supporting In this study, there is cosegregation of this variant in one family with 1 additional affected sibling with same 2 DYSF variants	NA	PP4 moderate In this study, this variant was associated with progressive muscle weakness, dystrophic biopsy, elevated CK, absent dysferlin protein	NA	4 moderate (P), 1 supporting (P) = likely pathogenic
c.3805dupG	p.Glu1269GlyfsX7	PVS1 - very strong This variant is a null variant in a gene where LOF is a known mechanism of dysferlinopathy	PM2 0.0063%	PM3 supporting In this study, this variant was found in the heterozygous state in conjuncdtion with c.907-3C>A (LP). It has also been reported in the homozygous state in 1 case (PMID: 30564623)	NA	NA	NA	NA	PP4 moderate In this study, ALDA predicated LGMD2B/R2 as the 1st prediction with medium high concordance and disease range dysferlin by blood monocyte assay.	NA	1 very strong (P), 2 moderate (P), 1 supporting (P) = pathogenic
c.3832C>T	p.Gln1278X	PVS1 - very strong This variant is a null variant in a gene where LOF is a known mechanism of dysferlinopathy	PM2 0.0023	PM3 strong In this study this variant was found in the heterzygous state with c.857T>A (LP). In addition, it has been reported in the literature in the homozygous state in 1 case, in trans with c1663 C>T (P), and in the heterzygous state in association with c.5979dup (P), c.3112C>T (P), c.3349-2A>G (P) (PMID: 33927379, 30564623, 19528035).	NA	NA	NA	NA	PP4 not applied because clinical data available from this study and the literature is not sufficient to assign PP4	PS3 supporting In the literature, this variant is associated with absent dysferlin protein (PMID: 33927379)	1 very strong (P), 1 strong (P), 1 moderate (P), and 1 supporting (P) = pathogenic
c.3904_4410del exons 37-40 deletion	p.Ser1302_Gln1470del	PVS1 - moderate Multi-exon deletion that preserves reading frame and removes <10% of protein	PM2 This variant is absent from gnomAD v2.1.1	PM3 moderate In this study this variant was found in the homozygous state and has also been reported in the homozygous in 1 case (PMID: 23406536)	NA	NA	NA	NA	PP4 not applied because no clinical information available in this study and clinical information from the literature insufficient to apply PP4	PS3 supporting In this study and in the literature (PMID 23406536) this variant is associated with absent dysferlin protein by IHC	3 moderate (P), 1 supporting (P) - likely pathogenic
c.3967C>G	p.Gln1323Glu	NA	BS1 0.1283%	PM3 supporting In this study, this variant was found in the heterzygous state as the only DYSF in 2 cases. In the literature this variant has been reported in the heterzygous state in conjunction with c.5239del (P) (PMID: 29970176)	NA	NA	NA	Neither PP3 or BP4 applied because don't meet set criteria REVEL - 0.337 CADD - 22.8	PP4 not applied because there is only one DYSF variant identified and insufficient clinical data reported in the literature	NA	1 supporting (P), 1 strong (B) = VUS
c.3992G>T	p.Arg1331Leu	NA	BS1 2.69%	BP2 In this study, this variant was found in the heterzygous state in conjunction with COL6A2 c.1861G>A (P) which has been shown to act dominantly	NA	NA	NA	Neither PP3 or BP4 applied because don't meet set criteria REVEL - 0.394 CADD - 25.2	PP4 not applied because second DYSF variant not identified and a dominant acting variant in another gene associated with muscular dystrophy was identified	NA	1 strong (B), 1 supporting (B) = likely benign
c.4003G>A	p.Glu1335Lys	NA	PM2 0.0003%	PM3 strong In this study, this variant was found to be in trans with c.1639-6T>A (P) and in cis with c.3065G>A (LB). In addition, this variant has been reported in the homozygous state in 1 case (PMID: 17070050) and in the heterozygous case in 2 cases in conjunction with c.4354_4367del (P) and c.2875C>T (P) (PMID: 21522182, 14678801)	NA	NA	PP1 supporting This variant has been reported to segregate with disease in 2 affected individuals in 1 family [PMID 14678801]	PP3 REVEL - 0.871 CADD - 32	PP4 moderate There is no clinical information available from this study. However, in the literature (PMID: 14678801) this variant is associated with progressive proximal muscle weakness, myopathic changes on EMG, dystrophic signs via muscle biopsy, and markedly reduced dysferlin protein by western blot of the muscle biopsy	PS3 supporting This variant results in reduced dysferlin expression and no plasma membrane localization via in vitro assay (PMID: 35028538)	1 strong (P), 2 moderate (P), 3 supporting (P) = pathogenic
c.4024C>T	p.Arg1342Trp	NA	PM2 0.0276%	PM3 supporting In this study, this variant was found iin the heterzygous state in one case in conjunction with c.2790G>C (LP) and c.4526T>G (VUS). It has also been reported in the heterzygous state in conjunction with c.4024C>T (P) (PMID: 21522182)	NA	PM5 moderate 1 other amino acid change is found at Arg 1342 - p.Arg1342Gly (P) [PMID: 27647186]	NA	PP3 REVEL - 0.789 CADD - 32	PP4 moderate In this study, this variant was associated with progressive muscle weakness, dystrophic biopsy, disease range dysferlin protein	normal expression and localization	3 moderate (P), 2 supporting (P) = likely pathogenic
c.4060_4062delTCC	p.Ser1354del	NA	PM2 This variant is absent from gnomAD v2.1.1	PM3 strong In this study, this variant was found in the homozygous state. This variant has also been reported in the homozygous state in 1 case (PMID: 33250842) and is reported in LOVD #00215714 (no PMID) to be in trans with c.4439A>C (LP) and is reported in LOVD #00215628 (no PMID) to be in the heterzygous state in conjunction with c.4439A>C (LP)	NA	NA	NA	NA	PP4 not applied because clinical data available from this study and the literature is not sufficient to assign PP4	PS3 supporting In this study, this variant was associated with disease range dysferlin protein	1 strong (P), 1 moderate (P), 1 supporting (P) = likely pathogenic
c.4090C>T	p.Gln1364X	PVS1 - very strong This variant is a null variant in a gene where LOF is a known mechanism of dysferlinopathy	PM2 This variant is absent from gnomAD v2.1.1	PM3 moderate In this study, this variant was found to be in trans with c.5296G>A (LP). In addition, this variant has also been reported in the heterzygous state with c.2372dup (P)	NA	NA	NA	NA	PP4 moderate In this study, ALDA predicated LGMD2B/R2 as the 1st prediction with medium concordance, disease range dysferlin protein levels by blood monocyte and absent by IHC of muscle biopsy	NA	1 very strong (P), 3 moderate (P) - pathogenic
c.4360G>T	p.Gln1454X	PVS1 - very strong This variant is a null variant in a gene where LOF is a known mechanism of dysferlinopathy	PM2 0.0029%	PM3 supporting In this study, this variant was found in the heterzygous state in conjunction with c.4756C>T (P)	NA	NA	NA	NA	PP4 not applied because no clinical information available in this study	PS3 supporting In this study, this variant is associated with absent dysferlin by IHC and western blot of muscle biopsy and blood monocyte assay	1 very strong (P), 1 moderate (P), 2 supporting (P) = pathogenic
c.4408C>T	p.Gln1470X	PVS1 - very strong This variant is a null variant in a gene where LOF is a known mechanism of dysferlinopathy	PM2 0.0055%	PM3 supporting In this study, this variant was found in the heterozygous state in conjunction with c.1517C>G (P)	NA	NA	NA	NA	PP4 moderate Iin this study, ALDA predicted LGMD2B/R2 as the 1st prediction with a high concordance, disease range dysferln by monocyte assay	NA	1 very strong (P), 2 moderate (P), 1 supporting (P) = pathogenic
c.4439A>C	p.Lys1480Thr	NA	PM2 This variant is absent from gnomAD v2.1.1	PM3 strong In this study, this variant was found in the homozygous state. This variant has also been reported in the homozygous state in 1 case (PMID 30564623) and in the heterozygous state in association with c.3618C>G (P) (PMID: 30919934) or 4060-4062delTCC (LP) (LOVD #00215628). In LOVD #00215714 (no PMID) this variant was found in trans with c.4060_4062delTCC (LP).	NA	NA	NA	PP3 REVEL - 0.86 CADD - 29.1	PP4 not applied because clinical data available from this study and the literature is not sufficient to assign PP4	PS3 supporting In this study, this variant was associated with disease range dysferlin protein	1 strong (P), 1 moderate (P), 2 supporting (P) = likely pathogenic
c.4509+1586dupG	unknown	NA	PM2 not applied because frequency data for this variant in population databases is considered unreliable as metircs indicate insufficient coverage at this position	PM3 not applied In this study this variant was found in the heterzygous state in conjunction with c.6216delC (LP)	NA	NA	NA	NA	PP4 not applied because clinical information available in this study is not sufficient to assign PP4	PS3 supporting This variant is associated with disease range dysferlin protein	1 supporting (P) = VUS
c.4526T>G	p.Leu1509Arg	NA	PM2 This variant is absent from gnomAD v2.1.1	Neither PM3 or BP2 applied In this study, this variant is found in one case in conjunction with c.2790G>C (LP) and c.4024C>T (LP)	NA	NA	NA	PP3 REVEL - 0.844 CADD - 32	PP4 not applied as this variant was seen in conjunction with 2 DYSF likely pathogenic variants	NA	1 moderate (P), 1 supporting (P) = VUS
c.4577A>C	p.Lys1526Thr	NA	BS1 0.1381%	BP2 In this study, this variant was found in the heterozygous state in 5 cases. In all 5 cases it was found in conjunction with c.2643+1G>A and at least one additional DYSF variant. In 4 out of the 5 cases it was proven to be in cis with c.2643+1G>A (P) and in trans with DYSF variants c.5059T>C (LP), c.5668-7G>A (P), c.3112C>T (P), or c.1948delC (P). This variant has also been reported as VUS in …	NA	NA	NA	PP3 REVEL - 0.712 CADD - 25.1	PP4 not applied as this variant was seen in conjunction with 2 DYSF pathogenic variants	NA	1 strong (B) and 1 supporting (B) = likely benign
c.4742G>A	p.Arg1581His	NA	BS1 0.2747%	Neither PM3 or BP2 applied In this study this variant was found in the heterzygous state as the only DYSF variant. In the literature this variant has been reported in the heterzygous state in conjunction with c.3725G>A (VUS), PMID: 25868377, or with both c.2995T>C (VUS) and c.2997G>T (P) PMID: 30564623	NA	NA	NA	Neither PP3 or BP4 applied because don't meet set criteria REVEL - 0.68 CADD - 27.2	PP4 not applied because there is only one DYSF variant identified and no clinical data in the literature	NA	1 strong (B) = VUS
c.4756C>T	p.Arg1586X	PVS1 - very strong This variant is a null variant in a gene where LOF is a known mechanism of dysferlinopathy	PM2 0.0011%	PM3 very strong In this study this variant was found in trans with c.3113G>C (LP) and in the heterzygous state in association with c.3444T>A (P) or c.4360G>T (P). In addition, it has been reported in the literature in the homozygous state in 2 cases and in the heterzygous state in association with c.1284+2T>C (P), c.937+1G>A (P), or c.895G>C (LP) (PMID: 27647186, 33927379). There are additional c…	NA	NA	NA	NA	PP4 moderate In the literature this variant has been associated with progressive muscle weakness, myopathic EMG, elevated CK, and absent dysferlin protein (PMID: 27647186)	NA	2 very strong (P), 2 moderate (P) = pathogenic
c.4794G>T	p.K1598N p.G1547_K1598del	NA	PM2 0.0054%	PM3 strong In this study, this variant is found in the heterozygous state in 4 cases in association with c.6124C>T (P), c.865T>C (LP), c.857T>A (LP), and c.17T>A (VUS). In LOVD, this variant is indicated to be in trans with Arg1586X (P) (LOVD #00215321) In the liternature, this variant has been reported in the heterozygous state in 2 cases in association with c.755C>T (P) and 6124C>T (P) (PMID: 3…	PM4 RNAseq shows a leaky splice site that leads to 26-30% of all transcripts and 60% of the allele with this variant having an inframe deletion of exon 43, which deletes part of C2F which is 6% of protein	NA	NA	Neither PP3 or BP4 applied because don't meet set criteria REVEL - 0.387 CADD - 35	PP4 supporting In all 4 cases in this study that have 2 DYSF variants, ALDA predicts LGMD2B/R2 with 3 being the 1st prediction with Medium high or high concordance and the 4th being the 3rd place call with medium concordance. In all cases the dysferlin protein levels are above the defined disease range likely due to the leakiness of the splicing error.	NA	1 strong (P), 2 moderate (P), 1 supporting (P) = likely pathogenic
c.4886+1249G>T	p.Lys1646_Met1647ins59 p.Lys1646AsnfsX13	NA	PM2 This variant is absent from gnomAD v2.1.1	PM3 moderate In this study, this variant was found in the heterozygous state in conjunction with c.857T>A (LP). In addition this variant has been reported in the heterozygous state in conjunction with c.3444_3445delinsAA (P) and c.1834C>T (P) (PMID: 25493284)	PM4 RNA analysis indicates that this variant induces altered splicing and results in the gain of 59 amino acid residues	NA	PP1 supporting This variant has been reported to segregate with disease in 2 affected individuals in 1 family [PMID 25493284]	NA	PP4 moderate In this study, ALDA predicted LGMD2B/R2 as the 1st prediction with high concordance, absent dysferlin protein	NA	4 moderate (P), 1 supporting (P) = likely pathogenic
c.5022delT	p.Phe1674LeufsX48	PVS1 - very strong This variant is a null variant in a gene where LOF is a known mechanism of dysferlinopathy	PM2 This variant is absent from gnomAD v2.1.1	PM3 moderate In this study, this variant was found to be in trans with c.6196G>A (LP) and in cis with c.401C>T (VUS). It has also been reported in the heterozygous state in conjunction with c.4756C>T (P) (PMID: 14673575)	NA	NA	NA	NA	PP4 moderate In this study there is no clinical information available. In PMID 14673575, progressive muscle weakness, dystrophic biopsy, elevated CK, and absent dysferlin protein were reported.	NA	1 very strong (P), 3 moderate (P) = pathogenic
c.5057+5G>A	p.Gly1660AlafsX36 p.Cys1685SerfsX36 p.Ser1687TyrfsX20	NA	PM2 0.0022	PM3 supporting In this sutdy, this variant was found in the heterozygous state in conjunction with c.5979dupA (P)	NA	NA	NA	NA	PP4 moderate In this study, ALDA predicted LGMD2B/R2 as 1st prediction with high concordance, disease range dysferlin protein	PS3 strong RNAseq showed the destruction of the normal splice site and 3 abnormal spicing events caused by the creation of 3 new cryptic spilce sites: 2 within exon 45 and the third within intron 45. All 3 events lead to frameshfits	1 strong (P), 2 moderate (P), 1 supporting (P) = likely pathogenic
c.5057+5G>T	p.Gly1660AlafsX36 p.Cys1685SerfsX36	NA	PM2 0.0004%	PM3 not applied In this study, this variant was found in the heterozygous state in conjunction with c.5429+1G>T (LP)	NA	NA	NA	NA	PP4 not applied because no clinical information available in this study	PS3 strong RNAseq showed 2 abnormal splice events caused by destroying the canonical splice site and using two different cryptic splice sites within exon 45 that leads to two different deletions of part of exon 45 which both result in frameshifts	1 strong (P), 1 moderate (P) = likely Pathogenic
c.5059T>C	p.Ser1687Pro	NA	PM2 This variant is absent from gnomAD v2.1.1	PM3 moderate In this study, this variant was shown to be in trans with c.4577A>C (LB) and c.2643+1G>A (P)	NA	NA	NA	PP3 REVEL - 0.795 CADD - 30	PP4 moderate In this study, this variant was associated with progressive muscular weakness, MRI consistent with myopathy, biopsy shows dystrophic features, elevated CK, disease range dysferlin protein	NA	3 moderate (P),1 supporting (P) = likely pathogenic
c.5159delG	p.Arg1720LeufsX2	PVS1 - very strong This variant is a null variant in a gene where LOF is a known mechanism of dysferlinopathy	PM2 This variant is absent from gnomAD v2.1.1	PM3 supporting In this study, this variant was found in the heterzygous state in conjuction with c.125dupT (P)	NA	NA	NA	NA	PP4 not applied because no clinical information available in this study	PS3 supporting In this study, this variant is associated with disease range dysferlin by blood monocyte assay	1 very strong (P), 1 moderate (P), 2 supporting (P) = pathogenic
c.5181delA	p.Glu1727AspfsX7	PVS1 - very strong This variant is a null variant in a gene where LOF is a known mechanism of dysferlinopathy	PM2 This variant is absent from gnomAD v2.1.1	PM3 moderate In this study, this variant was found to be in trans with c.1668_1669insGTT (LP). This variant has also been reported in the homozygous state in 1 case (PMID:29970176)	NA	NA	NA	NA	PP4 moderate In this study this variant was associated with elevated CK, progressive muscle weakness, muscle biopsy with dystrophic features, and disease range dysferlin	NA	1 very strong (P), 3 moderate (P) = pathogenic
c.5296G>A	p.Glu1766Lys	NA	PM2 0.0004%	PM3 moderate In this study, this variant was found to be in trans with c.4090C>T (P). In addition, this variant has been reported in the homozygous state in an individual with dysferlinopathy (PMID: 29799141)	NA	NA	NA	PP3 REVEL - 0.88 CADD - 31	PP4 moderate In this study, ALDA predicated LGMD2B/R2 as the 1st prediction with medium concordance, disease range dysferlin protein levels by blood monocyte and absent by IHC of muscle biopsy	PS3 supporting This variant results in reduced dysferlin expression and no plasma membrane localization via in vitro assay (PMID: 35028538)	3 moderate (P), 2 supporting (P) = likely pathogenic
c.5341G>A	p.Gly1781Arg	NA	PM2 This variant is absent from gnomAD v2.1.1	PM3 supporting in this study, this variant was found in the heterzygous state in conjunction with c.3137G>A (P)	NA	NA	NA	PP3 REVEL - 0.869 CADD - 33	PP4 moderate In this study, ALDA predicted LGMD2B/R2 as the 1st prediction with high concordance, absent dysferlin protein	NA	2 moderate (P), 2 supporting (P) = likely pathogenic
c.5429G>A	p.Gly178ValfsX17	PVS1 - very strong This variant is a null variant in a gene where LOF is a known mechanism of dysferlinopathy	PM2 This variant is absent from gnomAD v2.1.1	PM3 modearte In this study, this variant was found in the the homozygous state. This variant has also been reported in the homozygous state in 6 cases (PMID 20535123) and in the heterozygous state in conjunction with c.757C>T (P) (PMID: 30564623)	NA	NA	NA	NA	PP4 not applied because clinical information from this study is not sufficient to support PP4 and no clinical information is available in the literature	PS3 supporting In this study, dysferlin protein was indicated to be in the disease range by the blood monocyte assay	1 very strong (P), 2 moderate (P), 1 supporting (P) = pathogenic
c.5429+1G>T	p.Gly178ValfsX17	PVS1 - very strong This variant is a null variant in a gene where LOF is a known mechanism of dysferlinopathy	PM2 This variant is absent from gnomAD v2.1.1	PM3 not applied In this study, this variant was found in the heterozygous state in conjunction with c.5057+5G>T (LP)	NA	NA	NA	NA	PP4 not applied because no clinical information available in this study	NA	1 very strong (P), 1 moderate (P) = likely pathogenic
c.5503A>G	p.Met1835LeufsX6	NA	PM2 0%	PM3 moderate In this study, this varaint was found in the heterozygous state in conjunction with c.1639-6T>A (P). This variant has also been reported in the literature in the heterzygous state in conjuction with c.1639-6T>A (P) (PMID:30564623)	NA	NA	PP1 supporting In this study, there is cosegregation of this variant in one family with 1 additional affected sibling with same 2 DYSF variants	NA	PP4 moderate In this study, ALDA predicated LGMD2B/R2 as the 1st prediction with medium concordance and absent dysferlin by IHC of muscle biopsy and blood monocyte assay.	PS3 strong RNAseq showed that this missense activates a cryptic splice site at is own variant position in exon 49 that results in the deletion of 23 bps from exon 49. This leads to a frameshift	1 strong (P), 3 moderate (P), 1 supporting (P) = pathogenic
c.5509G>A	p.Asp1837Asn	NA	PM2 0.0056%	PM3 very strong In this study this variant was found in the heterzygous state in association with c.6124C>T (P). In addition it has been reported in the literature in 6 patients from 3 families in the homozygous state (PMID: 11257469, 33927379) and in the heteozygous state in association with c.3702+1G>A (P), c.855+1del (P), c.5903G>A (P), c.6124C>T (P), 1861G>A (LP), or c.265C>T (P) (PMID: 22194…	NA	NA	PP1 moderate This variant was shown to co-segregate with dysferlinopathy in one affected family, with 4 affected individuals (PMID: 11257469)	PP3 REVEL - 0.819 CADD - 32	PP4 moderate In the literature this variant has been associated with progressive muscle weakness, myopathic EMG, elevated CK, and absent dysferlin protein (PMID: 27647186)	PS3 supporting This variant results in reduced dysferlin expression and no plasma membrane localization via in vitro assay (PMID: 35028538)	1 very strong (P), 3 moderate (P), 2 supporting (P) = pathogenic
c.5526-7T>G	p.Gly1842_Trp1843 insSerSer	NA	PM2 This variant is absent from gnomAD v2.1.1	PM3 supporting In this study, this variant was found in the homozygous state	PM4 not applied because only 2 amino acids are added RNAseq showed the activation of a cryptic splice acceptor site which extends exon 50 by adding 6 base pairs in the C2G domain	NA	NA	NA	PP4 not applied because no clinical information available in this study	PS3 supporting In this study this variant is associated with disease range dysferlin protein	1 moderate (P), 2 supporting (P) = VUS
c.5668-7G>A	p.Asp1890ValfsX78	NA	PM2 0.0003%	PM3 very strong In this study this variant was found in trans with c.2643+1G>A and in the heterozygous state in association with c.2496_2499delGACA (P). In addition, it has been reported in the literature in the homozygous state in 2 cases, in trans with c.5908C>T (P), and in the heterozygous state in association with c.2163-2A>G (P), c.2997G>T (P), c.4817_4820delinsA (P), or c.2974T>C (LP)(PMID:…	NA	NA	NA	NA	PP4 moderate In both cases in this study with this variant ALDA predicted LGMD2B/R2 as the 1st prediction with high concordance and was associated with either absent or disease range dysferlin protein.	PS3 strong RNAseq showed the use of cryptic splice site in intron 50 that is 5 bp upstream of exon 51. This leads to the insertion of 5 bp of intron 50 which causes a frameshift	1 very strong (P), 1 strong (P), 2 moderate (P) = pathogenic
c.5668-824C>T	p.Asp1890GlyfsX47	NA	PM2 not applied because frequency data for this variant in population databases is considered unreliable as metircs indicate insufficient coverage at this position	PM3 very strong In this study, this variant was found in the heterzygous state in conjunction with c.5698_5699delAG (P). This variant has also been reported in the homozygous state in 9 cases and in the heterozygous state in conjunction with c.2997G>T (P), c.1911C>G (P), c.855+1delG (P), c.2434dup (P), or c.937+1G>A (P) (PMID: 31019989)	NA	NA	PP1 strong This variant has been reported to segregate with disease across 4 families [PMID: 31019989]	NA	PP4 not applied because no clinical data was available from this study and the clinical data in the literature is not sufficient to assign PP4	PS3 strong RNAseq showed the activation of a crytpic splice site in intron 50 that leads to the inclusion of 180 bp of intron 50 which leads to a frameshift	1 very strong (P), 2 strong (P) = pathogenic
c.5698_5699delAG	p.Ser1900GlnfsX14	PVS1 - very strong This variant is a null variant in a gene where LOF is a known mechanism of dysferlinopathy	PM2 0.004%	PM3 very strong In this study, this variant was found in the heterozgyous state in 3 cases in conjunction with c.5668-824C>T (P), c.1071delC(P), or the deletion of exon 4 (P). In the literature, this variant has been found in the homozygous state in 1 individual (PMID 18853459) and has been reported to be found in the heterzygous state in conjunction with the following pathogenic DYSF variants: c…	NA	NA	NA	NA	PP4 not applied because clinical data available from this study and the literature is not sufficient to assign PP4	PS3 supporting In this study, this variant was associated with absent and disease range dysferlin protein	2 very strong (P), 1 moderate (P), 1 supporting (P) = pathogenic
c.5768-1G>C	p.Gly1923AlafsX23	PVS1 - very strong This variant is a null variant in a gene where LOF is a known mechanism of dysferlinopathy	PM2 0.0009%	PM3 moderatae In this study, this variant was found to be in trans with c.6124C>T (P)	NA	NA	NA	NA	PP4 not applied because no clinical information available in this study	NA	1 very strong (P), 2 moderate (P) = pathogenic
c.5768_5926del exon 52 deletion	p.Ser1924GlnfsX13 p.Ser1924AlafsX16	PVS1 - very strong This variant is a null variant in a gene where LOF is a known mechanism of dysferlinopathy	PM2 This variant is absent from gnomAD v2.1.1	PM3 strong In this study, this variant was found in 3 cases. In two cases it was found to be in trans with c.2875C>T (P) or c.1663C>T (P) and in the third case was found in the heterzygous state in conjunction with c.1834C>T (P)	NA	NA	NA	NA	PP4 moderate In JF174, ALDA predicted LGMD2B/R2 as the 1st prediction with medium concordance. ALDA was not done for the other 2 cases. In all 3 cases absent or disease range dysferlin protein was seen	NA	1 very strong (P), 1 strong (P), 2 moderate (P) = pathogenic
c.5836_5839delCAGC	p.Gln1946TrpfsX19	PVS1 - very strong This variant is a null variant in a gene where LOF is a known mechanism of dysferlinopathy	PM2 0.0065%	PM3 strong In this study, this variant was found in the heterzygous state in conjunction with c.3517dupT (P). In addition, it has been reported in the homozygous state in 2 cases (PMID: 18832576, 30564623) and in the heterzygous state in 3 cases in conjunction with c.1354-1G>A (P), c.2643+1G>A (P), or c.3887C>G (P) (PMID:19528035, 30564623)	NA	NA	NA	NA	PP4 moderate In this study, ALDA predicts LGMD2B/R2 as the 1st prediction with medium concordance, absent dysferlin protein	NA	1 very strong (P), 1 strong (P), 2 moderate (P) = pathogenic
c.5979dupA	p.Glu1994ArgfsX3	PVS1 - very strong This variant is a null variant in a gene where LOF is a known mechanism of dysferlinopathy	PM2 0.0095%	PM3 very strong In this study this variant was found in the heterozgyous state in association with the deletion of exons 2-3 (P) or c.5057+5G>A (LP). In addition, it has been found in 4 patients in the homozygous state, in trans with c.1655_1668del (P) or c.3477C>A (P), and in the heterzygous state in association with c.2779del (P), c.757C>T (P), or c.3832C>T (P) (PMID: 33927379). There are addit…	NA	NA	PP1 supporting This variant was shown to co-segregate with dysferlinopathy in one affected family, with 2 affected individuals (PMID: 33927379)	NA	PP4 moderate In this study ALDA predicted LGMD2B/R2 as the 1st prediction with medium high concordance and was associated with disease range dysferlin protein.	NA	2 very strong (P), 2 moderate (P), 1 supporting (P) = pathogenic
c.6038C>G	p.Pro2013Arg	NA	PM2 This variant is absent from gnomAD v2.1.1	PM3 supporting In this study, this variant was found in the heterozygous state in conjunction with c.3137G>A (P)	NA	NA	NA	PP3 REVEL - 0.834 CADD - 32	PP4 moderate In this study, this variant was associated with progressive muscle weakness, dystrophic biopsy, elevated CK, disease range dysferlin by blood monocyte assay	NA	2 moderate (P), 2 supporting (P) = likely pathogenic
c.6124C>T	p.Arg2042Cys	NA	PM2 0.0029%	PM3 very strong In this study this variant was found in trans in 2 cases associated with c.5768-1G>C (P) or c.331C>T (P) and in 3 cases in the heterozygous case in association with c.5509G>A (P), c.2643+1G>A (P), or c.4794G>T (LP). In addition, this variant has been reported in the literature in the heterozygous state in association with c.247del (P) or c.5077C>T (P) (PMID: 33927379). There are a…	NA	NA	PP1 supporting This variant was shown to co-segregate with dysferlinopathy in one affected family, with 2 affected individuals (PMID: 33927379)	PP3 REVEL - 0.859 CADD - 29.5	PP4 moderate In JF250 in this study, this variant was associated with progressive muscle weakness, dystrophic biopsy, elevated CK, and disease range dysferlin protein	NA	1 very strong (P), 2 moderate (P), 2 supporting (P) = pathogenic
c.6196G>A	p.Ala2066Thr	NA	PM2 0.0007%	PM3 strong In this study, this variant was found in trans with c.5022delT (P) and c.401C>T (LB). This variant has also been previously reported in a homozygous case (PMID:21522182) and in trans with c.4609del (P/LP) (PMID: 34559919)	NA	NA	NA	Neither PP3 or BP4 applied because don't meet set criteria REVEL - 0.48 CADD - 24.2	PP4 supporting No clinical information available in this study. In PMID: 34559919 there is documented progressive muscle weakness with abnormal EMG with a diagnosis of Miyoshi Myopathy	NA	1 strong (P), 1 moderate (P), 1 supporting (P) = likely pathogenic
c.6216delC	p.Met2073X	PVS1 - moderate This variant is not predicted to undergo nonsense mediated decay and affects <10% of the protein	PM2 This variant is absent from gnomAD v2.1.1	PM3 not applied In this study this variant was found in the heterzygous state in conjunction with c.4509+1586dupG (VUS)	NA	NA	NA	NA	PP4 not assigned because other DYSF variant is a VUS	NA	2 moderate (P) = VUS
Supplementary table S4: The detailed evidence used for the ACMG/AMP classification of the DYSF variants identified in the 77 individuals evaluated
All 111 variant identified in this study are listed. The variants were evaluated according to a modified ACMG/AMP criteria (see the Supplementary Material and Methods for details). The details for only the relevant codes are shown. The column labeled "ACMG/AMP classification" shows the strengths of the codes that were combined to lead to the indicated ACMG/AMP pathogenic classes (P = pathogenic, …
